# Supplementary material for: 2,2-Bis(pyridin-2-yl)-1,3-diazinane
Source: Acta Crystallogr Sect E Struct Rep Online. 2013 Mar 23;69(Pt 4):o569. doi: 10.1107/S1600536813007459 (PMC3629617; doi:10.1107/S1600536813007459)
Supplement: Supplementary file 1 [file e-69-0o569-sup1.cif]

##############################################################################
#                                                                            #
# This CIF contains the data in a paper accepted for publication in          #
# Acta Crystallographica Section E. It conforms to the requirements of       #
# Notes for Authors for Acta Crystallographica Section E, and has been       #
# peer reviewed under the auspices of the IUCr Commission on Journals.       #
#                                                                            #
# Full details of the Crystallographic Information File format               #
# are given in the paper "The Crystallographic Information File (CIF):       #
# a New Standard Archive File for Crystallography" by S. R. Hall, F. H.      #
# Allen and I. D. Brown [Acta Cryst. (1991), A47, 655-685].                  #
#                                                                            #
# The current version of the core CIF dictionary is obtainable from          #
# ftp://ftp.iucr.org/pub/cif_core.dic.                                       #
#                                                                            #
# Software is freely available for graphical display of the structure(s)     #
# in this CIF. For information consult the CIF software page                 #
# http://www.iucr.org/resources/cif/software.                                #
#                                                                            #
# This file may be used for bona fide research purposes within the           #
# scientific community so long as proper attribution is given to the journal # 
# article from which it was obtained.                                        #
#                                                                            #
##############################################################################
data_I
_audit_creation_method     SHELXL-97
_chemical_name_systematic
;
2,2-Bis(pyridin-2-yl)-1,3-diazinane
;
_chemical_name_common     ?
_chemical_formula_moiety     'C14 H16 N4'
_chemical_formula_sum     'C14 H16 N4'
_chemical_formula_iupac     'C14 H16 N4'
_chemical_formula_weight     240.31
_chemical_melting_point     ?
_symmetry_cell_setting     monoclinic
_symmetry_space_group_name_H-M     'P 21/c'
_symmetry_space_group_name_Hall     '-P 2ybc'
loop_
    _symmetry_equiv_pos_as_xyz
    'x, y, z'
    '-x, y+1/2, -z+1/2'
    '-x, -y, -z'
    'x, -y-1/2, z-1/2'
_cell_length_a     14.2372(14)
_cell_length_b     8.0302(8)
_cell_length_c     11.3277(9)
_cell_angle_alpha     90.00
_cell_angle_beta     103.075(8)
_cell_angle_gamma     90.00
_cell_volume     1261.5(2)
_cell_formula_units_Z     4
_cell_measurement_reflns_used     1403
_cell_measurement_theta_min     3.1312
_cell_measurement_theta_max     29.0481
_cell_measurement_temperature     293(2)
_exptl_crystal_description     parallelpiped
_exptl_crystal_colour     colourless
_exptl_crystal_size_max     0.3
_exptl_crystal_size_mid     0.2
_exptl_crystal_size_min     0.15
_exptl_crystal_density_diffrn     1.265
_exptl_crystal_density_meas     ?
_exptl_crystal_density_method     'not measured'
_exptl_crystal_F_000     512
_exptl_absorpt_coefficient_mu     0.079
_exptl_absorpt_correction_type     multi-scan
_exptl_absorpt_process_details
;
(CrysAlis PRO; Agilent, 2011)
;
_exptl_absorpt_correction_T_min     0.98
_exptl_absorpt_correction_T_max     0.99
_exptl_special_details     ?
_diffrn_ambient_temperature     293(2)
_diffrn_radiation_type     MoK\a
_diffrn_radiation_wavelength     0.71073
_diffrn_radiation_source     'Enhance (Mo) X-ray Source'
_diffrn_radiation_monochromator     graphite
_diffrn_measurement_device_type     'Agilent Xcalibur Eos'
_diffrn_measurement_method     '\w scans'
_diffrn_detector_area_resol_mean     16.0534
_diffrn_reflns_number     4640
_diffrn_reflns_av_R_equivalents     0.0226
_diffrn_reflns_av_sigmaI/netI     0.0381
_diffrn_reflns_theta_min     3.14
_diffrn_reflns_theta_max     25.02
_diffrn_reflns_theta_full     25.02
_diffrn_measured_fraction_theta_max     0.999
_diffrn_measured_fraction_theta_full     0.999
_diffrn_reflns_limit_h_min     -16
_diffrn_reflns_limit_h_max     15
_diffrn_reflns_limit_k_min     -9
_diffrn_reflns_limit_k_max     9
_diffrn_reflns_limit_l_min     -13
_diffrn_reflns_limit_l_max     13
_diffrn_standards_number     ?
_diffrn_standards_interval_count     ?
_diffrn_standards_interval_time     ?
_diffrn_standards_decay_%     0.0
_refine_special_details
;
Refinement of <i>F</i>^2^ against ALL reflections. The weighted <i>R</i>-factor
<i>wR</i> and goodness of fit <i>S</i> are based on <i>F</i>^2^, conventional
<i>R</i>-factors <i>R</i> are based on <i>F</i>, with <i>F</i> set to zero for
negative <i>F</i>^2^. The threshold expression of <i>F</i>^2^ >
\s(<i>F</i>^2^) is used only for calculating <i>R</i>-factors(gt) <i>etc</i>.
and is not relevant to the choice of reflections for refinement.
<i>R</i>-factors based on <i>F</i>^2^ are statistically about twice as large
as those based on <i>F</i>, and <i>R</i>- factors based on ALL data will be
even larger.
;
_reflns_number_total     2238
_reflns_number_gt     1656
_reflns_threshold_expression     I>2sigma(I)
_refine_ls_structure_factor_coef     Fsqd
_refine_ls_matrix_type     full
_refine_ls_R_factor_all     0.0621
_refine_ls_R_factor_gt     0.0411
_refine_ls_wR_factor_gt     0.0926
_refine_ls_wR_factor_ref     0.1080
_refine_ls_goodness_of_fit_ref     1.046
_refine_ls_restrained_S_all     1.046
_refine_ls_number_reflns     2238
_refine_ls_number_parameters     171
_refine_ls_number_restraints     0
_refine_ls_hydrogen_treatment     mixed
_refine_ls_weighting_scheme     calc
_refine_ls_weighting_details
         'calc w=1/[\s^2^(Fo^2^)+(0.0446P)^2^+0.0610P] where P=(Fo^2^+2Fc^2^)/3'
_atom_sites_solution_hydrogens     geom
_atom_sites_solution_primary     direct
_atom_sites_solution_secondary     difmap
_refine_ls_shift/su_max     0.000
_refine_ls_shift/su_mean     0.000
_refine_diff_density_max     0.144
_refine_diff_density_min     -0.148
_refine_ls_extinction_method     none
_refine_ls_extinction_coef     ?
loop_
    _atom_type_symbol
    _atom_type_description
    _atom_type_scat_dispersion_real
    _atom_type_scat_dispersion_imag
    _atom_type_scat_source
    'C' 'C' 0.0033 0.0016
                         'International Tables Vol C Tables 4.2.6.8 and 6.1.1.4'
    'H' 'H' 0.0000 0.0000
                         'International Tables Vol C Tables 4.2.6.8 and 6.1.1.4'
    'N' 'N' 0.0061 0.0033
                         'International Tables Vol C Tables 4.2.6.8 and 6.1.1.4'
_computing_data_collection
;
CrysAlis PRO (Agilent, 2011)
;
_computing_cell_refinement
;
CrysAlis PRO (Agilent, 2011)
;
_computing_data_reduction
;
CrysAlis PRO (Agilent, 2011)
;
_computing_structure_solution     'SHELXS97 (Sheldrick, 2008)'
_computing_structure_refinement     'SHELXL97 (Sheldrick, 2008)'
_computing_molecular_graphics
          'SHELXTL (Sheldrick, 2008) and <i>ORTEP</i> (Burnett & Johnson, 1996)'
_computing_publication_material     'SHELXTL (Sheldrick, 2008)'
loop_
    _atom_site_type_symbol
    _atom_site_label
    _atom_site_fract_x
    _atom_site_fract_y
    _atom_site_fract_z
    _atom_site_U_iso_or_equiv
    _atom_site_adp_type
    _atom_site_calc_flag
    _atom_site_refinement_flags
    _atom_site_occupancy
    _atom_site_symmetry_multiplicity
    _atom_site_disorder_assembly
    _atom_site_disorder_group
    N N3 0.79810(10) 0.13990(18) 0.07018(11) 0.0369(4) Uani d . 1 1 . .
    N N2 0.79269(10) 0.05042(18) -0.24206(10) 0.0406(4) Uani d . 1 1 . .
    N N4 0.82606(10) 0.32537(17) -0.08565(12) 0.0377(4) Uani d . 1 1 . .
    C C14 0.76709(11) 0.18825(19) -0.05728(12) 0.0315(4) Uani d . 1 1 . .
    C C10 0.76853(11) 0.03058(19) -0.13524(12) 0.0306(4) Uani d . 1 1 . .
    C C5 0.66284(12) 0.2490(2) -0.08265(13) 0.0356(4) Uani d . 1 1 . .
    C C11 0.90172(13) 0.1041(2) 0.10491(14) 0.0456(5) Uani d . 1 1 . .
    H H11A 0.9148 0.0036 0.0640 0.055 Uiso calc R 1 1 . .
    H H11B 0.9198 0.0835 0.1915 0.055 Uiso calc R 1 1 . .
    C C9 0.74371(12) -0.1230(2) -0.09704(14) 0.0412(4) Uani d . 1 1 . .
    H H9A 0.7238 -0.1323 -0.0246 0.049 Uiso calc R 1 1 . .
    N N1 0.63469(11) 0.3400(2) -0.18294(12) 0.0511(4) Uani d . 1 1 . .
    C C6 0.79561(13) -0.0872(2) -0.30852(15) 0.0506(5) Uani d . 1 1 . .
    H H6A 0.8117 -0.0751 -0.3832 0.061 Uiso calc R 1 1 . .
    C C13 0.92964(13) 0.2875(2) -0.05846(14) 0.0474(5) Uani d . 1 1 . .
    H H13A 0.9651 0.3833 -0.0774 0.057 Uiso calc R 1 1 . .
    H H13B 0.9417 0.1947 -0.1078 0.057 Uiso calc R 1 1 . .
    C C12 0.96337(13) 0.2441(3) 0.07420(15) 0.0532(5) Uani d . 1 1 . .
    H H12A 0.9582 0.3410 0.1235 0.064 Uiso calc R 1 1 . .
    H H12B 1.0304 0.2098 0.0911 0.064 Uiso calc R 1 1 . .
    C C1 0.54414(16) 0.3966(3) -0.20904(18) 0.0639(6) Uani d . 1 1 . .
    H H1A 0.5240 0.4598 -0.2790 0.077 Uiso calc R 1 1 . .
    C C7 0.77636(14) -0.2439(2) -0.27331(15) 0.0520(5) Uani d . 1 1 . .
    H H7A 0.7821 -0.3359 -0.3210 0.062 Uiso calc R 1 1 . .
    C C4 0.60138(14) 0.2111(3) -0.00797(16) 0.0539(5) Uani d . 1 1 . .
    H H4A 0.6222 0.1458 0.0608 0.065 Uiso calc R 1 1 . .
    C C8 0.74829(13) -0.2622(2) -0.16589(15) 0.0503(5) Uani d . 1 1 . .
    H H8A 0.7327 -0.3666 -0.1403 0.060 Uiso calc R 1 1 . .
    C C2 0.47951(15) 0.3674(3) -0.13943(19) 0.0647(6) Uani d . 1 1 . .
    H H2A 0.4174 0.4109 -0.1607 0.078 Uiso calc R 1 1 . .
    C C3 0.50821(15) 0.2726(3) -0.03762(19) 0.0685(6) Uani d . 1 1 . .
    H H3A 0.4655 0.2496 0.0114 0.082 Uiso calc R 1 1 . .
    H H4 0.8042(12) 0.352(2) -0.1662(16) 0.052(5) Uiso d . 1 1 . .
    H H3 0.7859(12) 0.224(2) 0.1143(14) 0.050(5) Uiso d . 1 1 . .
loop_
    _atom_site_aniso_label
    _atom_site_aniso_U_11
    _atom_site_aniso_U_22
    _atom_site_aniso_U_33
    _atom_site_aniso_U_12
    _atom_site_aniso_U_13
    _atom_site_aniso_U_23
    N3 0.0487(9) 0.0332(8) 0.0296(7) 0.0036(7) 0.0108(6) -0.0032(6)
    N2 0.0533(10) 0.0376(9) 0.0329(7) -0.0027(7) 0.0141(6) -0.0042(6)
    N4 0.0455(9) 0.0288(8) 0.0398(8) -0.0039(7) 0.0120(6) -0.0006(6)
    C14 0.0390(10) 0.0265(9) 0.0301(8) 0.0004(7) 0.0102(6) -0.0010(6)
    C10 0.0353(9) 0.0274(9) 0.0286(7) 0.0023(7) 0.0059(6) -0.0010(6)
    C5 0.0408(10) 0.0297(9) 0.0368(9) -0.0001(7) 0.0099(7) -0.0050(7)
    C11 0.0493(12) 0.0495(11) 0.0348(9) 0.0080(9) 0.0030(7) -0.0025(8)
    C9 0.0557(12) 0.0320(10) 0.0350(9) -0.0030(8) 0.0087(7) 0.0008(7)
    N1 0.0506(10) 0.0521(10) 0.0490(9) 0.0117(8) 0.0078(7) 0.0072(7)
    C6 0.0613(13) 0.0550(13) 0.0374(9) 0.0009(10) 0.0154(8) -0.0131(9)
    C13 0.0426(11) 0.0482(12) 0.0529(10) -0.0101(9) 0.0139(8) -0.0064(8)
    C12 0.0451(12) 0.0599(14) 0.0512(10) -0.0036(10) 0.0039(8) -0.0127(9)
    C1 0.0583(14) 0.0653(15) 0.0618(12) 0.0154(11) -0.0001(10) 0.0046(10)
    C7 0.0639(13) 0.0400(12) 0.0462(10) 0.0107(10) 0.0004(9) -0.0178(9)
    C4 0.0487(12) 0.0639(14) 0.0528(11) 0.0017(10) 0.0190(9) 0.0024(9)
    C8 0.0639(13) 0.0279(10) 0.0518(11) -0.0024(9) -0.0024(9) -0.0018(8)
    C2 0.0448(13) 0.0705(16) 0.0731(14) 0.0124(11) 0.0012(10) -0.0182(12)
    C3 0.0452(13) 0.0887(18) 0.0779(15) 0.0000(12) 0.0269(10) -0.0126(13)
_geom_special_details
;
All e.s.d.'s (except the e.s.d. in the dihedral angle between two l.s. planes)
are estimated using the full covariance matrix. The cell e.s.d.'s are taken
into account individually in the estimation of e.s.d.'s in distances, angles
and torsion angles; correlations between e.s.d.'s in cell parameters are only
used when they are defined by crystal symmetry. An approximate (isotropic)
treatment of cell e.s.d.'s is used for estimating e.s.d.'s involving l.s.
planes.
;
loop_
    _geom_bond_atom_site_label_1
    _geom_bond_atom_site_label_2
    _geom_bond_site_symmetry_2
    _geom_bond_distance
    _geom_bond_publ_flag
    N3 C14 . 1.4635(18) ?
    N3 C11 . 1.467(2) ?
    N3 H3 . 0.878(17) ?
    N2 C10 . 1.3401(18) ?
    N2 C6 . 1.343(2) ?
    N4 C14 . 1.4638(19) ?
    N4 C13 . 1.468(2) ?
    N4 H4 . 0.921(17) ?
    C14 C5 . 1.527(2) ?
    C14 C10 . 1.546(2) ?
    C10 C9 . 1.379(2) ?
    C5 N1 . 1.334(2) ?
    C5 C4 . 1.381(2) ?
    C11 C12 . 1.514(2) ?
    C11 H11A . 0.9700 ?
    C11 H11B . 0.9700 ?
    C9 C8 . 1.373(2) ?
    C9 H9A . 0.9300 ?
    N1 C1 . 1.336(2) ?
    C6 C7 . 1.367(3) ?
    C6 H6A . 0.9300 ?
    C13 C12 . 1.511(2) ?
    C13 H13A . 0.9700 ?
    C13 H13B . 0.9700 ?
    C12 H12A . 0.9700 ?
    C12 H12B . 0.9700 ?
    C1 C2 . 1.361(3) ?
    C1 H1A . 0.9300 ?
    C7 C8 . 1.372(2) ?
    C7 H7A . 0.9300 ?
    C4 C3 . 1.384(3) ?
    C4 H4A . 0.9300 ?
    C8 H8A . 0.9300 ?
    C2 C3 . 1.365(3) ?
    C2 H2A . 0.9300 ?
    C3 H3A . 0.9300 ?
loop_
    _geom_angle_atom_site_label_1
    _geom_angle_atom_site_label_2
    _geom_angle_atom_site_label_3
    _geom_angle_site_symmetry_1
    _geom_angle_site_symmetry_3
    _geom_angle
    _geom_angle_publ_flag
    C14 N3 C11 . . 112.16(12) ?
    C14 N3 H3 . . 107.7(11) ?
    C11 N3 H3 . . 108.3(11) ?
    C10 N2 C6 . . 117.07(15) ?
    C14 N4 C13 . . 113.39(13) ?
    C14 N4 H4 . . 108.1(11) ?
    C13 N4 H4 . . 110.8(11) ?
    N3 C14 N4 . . 110.86(12) ?
    N3 C14 C5 . . 109.51(12) ?
    N4 C14 C5 . . 107.45(13) ?
    N3 C14 C10 . . 107.83(12) ?
    N4 C14 C10 . . 114.09(12) ?
    C5 C14 C10 . . 106.97(12) ?
    N2 C10 C9 . . 121.72(14) ?
    N2 C10 C14 . . 117.23(13) ?
    C9 C10 C14 . . 121.03(13) ?
    N1 C5 C4 . . 122.15(17) ?
    N1 C5 C14 . . 115.30(14) ?
    C4 C5 C14 . . 122.55(15) ?
    N3 C11 C12 . . 113.15(15) ?
    N3 C11 H11A . . 108.9 ?
    C12 C11 H11A . . 108.9 ?
    N3 C11 H11B . . 108.9 ?
    C12 C11 H11B . . 108.9 ?
    H11A C11 H11B . . 107.8 ?
    C8 C9 C10 . . 120.09(15) ?
    C8 C9 H9A . . 120.0 ?
    C10 C9 H9A . . 120.0 ?
    C5 N1 C1 . . 117.65(17) ?
    N2 C6 C7 . . 124.09(16) ?
    N2 C6 H6A . . 118.0 ?
    C7 C6 H6A . . 118.0 ?
    N4 C13 C12 . . 109.54(14) ?
    N4 C13 H13A . . 109.8 ?
    C12 C13 H13A . . 109.8 ?
    N4 C13 H13B . . 109.8 ?
    C12 C13 H13B . . 109.8 ?
    H13A C13 H13B . . 108.2 ?
    C13 C12 C11 . . 109.23(14) ?
    C13 C12 H12A . . 109.8 ?
    C11 C12 H12A . . 109.8 ?
    C13 C12 H12B . . 109.8 ?
    C11 C12 H12B . . 109.8 ?
    H12A C12 H12B . . 108.3 ?
    N1 C1 C2 . . 123.9(2) ?
    N1 C1 H1A . . 118.0 ?
    C2 C1 H1A . . 118.0 ?
    C6 C7 C8 . . 118.39(16) ?
    C6 C7 H7A . . 120.8 ?
    C8 C7 H7A . . 120.8 ?
    C5 C4 C3 . . 118.56(19) ?
    C5 C4 H4A . . 120.7 ?
    C3 C4 H4A . . 120.7 ?
    C7 C8 C9 . . 118.52(17) ?
    C7 C8 H8A . . 120.7 ?
    C9 C8 H8A . . 120.7 ?
    C1 C2 C3 . . 118.3(2) ?
    C1 C2 H2A . . 120.9 ?
    C3 C2 H2A . . 120.9 ?
    C2 C3 C4 . . 119.4(2) ?
    C2 C3 H3A . . 120.3 ?
    C4 C3 H3A . . 120.3 ?
loop_
    _geom_torsion_atom_site_label_1
    _geom_torsion_atom_site_label_2
    _geom_torsion_atom_site_label_3
    _geom_torsion_atom_site_label_4
    _geom_torsion_site_symmetry_1
    _geom_torsion_site_symmetry_2
    _geom_torsion_site_symmetry_3
    _geom_torsion_site_symmetry_4
    _geom_torsion
    _geom_torsion_publ_flag
    C11 N3 C14 N4 . . . . -53.05(17) ?
    C11 N3 C14 C5 . . . . -171.44(13) ?
    C11 N3 C14 C10 . . . . 72.50(16) ?
    C13 N4 C14 N3 . . . . 56.96(16) ?
    C13 N4 C14 C5 . . . . 176.59(11) ?
    C13 N4 C14 C10 . . . . -65.00(16) ?
    C6 N2 C10 C9 . . . . -2.7(2) ?
    C6 N2 C10 C14 . . . . 178.80(14) ?
    N3 C14 C10 N2 . . . . -145.84(13) ?
    N4 C14 C10 N2 . . . . -22.22(19) ?
    C5 C14 C10 N2 . . . . 96.46(16) ?
    N3 C14 C10 C9 . . . . 35.63(19) ?
    N4 C14 C10 C9 . . . . 159.24(14) ?
    C5 C14 C10 C9 . . . . -82.08(17) ?
    N3 C14 C5 N1 . . . . 161.53(13) ?
    N4 C14 C5 N1 . . . . 41.03(17) ?
    C10 C14 C5 N1 . . . . -81.87(16) ?
    N3 C14 C5 C4 . . . . -19.1(2) ?
    N4 C14 C5 C4 . . . . -139.63(16) ?
    C10 C14 C5 C4 . . . . 97.46(17) ?
    C14 N3 C11 C12 . . . . 53.15(17) ?
    N2 C10 C9 C8 . . . . 3.5(2) ?
    C14 C10 C9 C8 . . . . -178.02(15) ?
    C4 C5 N1 C1 . . . . 0.9(3) ?
    C14 C5 N1 C1 . . . . -179.79(15) ?
    C10 N2 C6 C7 . . . . -0.5(3) ?
    C14 N4 C13 C12 . . . . -58.22(17) ?
    N4 C13 C12 C11 . . . . 54.63(19) ?
    N3 C11 C12 C13 . . . . -53.6(2) ?
    C5 N1 C1 C2 . . . . 0.2(3) ?
    N2 C6 C7 C8 . . . . 2.9(3) ?
    N1 C5 C4 C3 . . . . -1.2(3) ?
    C14 C5 C4 C3 . . . . 179.54(16) ?
    C6 C7 C8 C9 . . . . -2.0(3) ?
    C10 C9 C8 C7 . . . . -1.0(2) ?
    N1 C1 C2 C3 . . . . -1.0(3) ?
    C1 C2 C3 C4 . . . . 0.6(3) ?
    C5 C4 C3 C2 . . . . 0.4(3) ?
loop_
    _geom_hbond_atom_site_label_D
    _geom_hbond_atom_site_label_H
    _geom_hbond_atom_site_label_A
    _geom_hbond_site_symmetry_A
    _geom_hbond_distance_DH
    _geom_hbond_distance_HA
    _geom_hbond_distance_DA
    _geom_hbond_angle_DHA
    _geom_hbond_publ_flag
    N3 H3 N2 4_566 0.878(17) 2.425(18) 3.2845(19) 166.4(15) y
    N4 H4 N1 . 0.921(17) 2.379(17) 2.701(2) 100.3(12) ?
    N4 H4 N2 . 0.921(17) 2.564(17) 2.8034(19) 95.3(12) ?
_iucr_refine_instructions_details
;
TITL exp_575 in P21/c
CELL 0.71073 14.23723 8.030229 11.3277 90 103.0747 90
ZERR 4 0.001438 0.000754 0.000892 0 0.0079 0
LATT 1
SYMM -X,0.5+Y,0.5-Z
SFAC C H N
UNIT 56 64 16
L.S. 12 0 0 511
PLAN  20
REM reset to P21/c #14
BOND
CONF
BOND $H
HTAB
fmap 2
acta
SHEL 9999.99 0.84
REM <HKL>D:/Salim/exp_575/struct/olex2_exp_575/exp_575.hkl</HKL>
EQIV $2 x, 0.5-y, 0.5+z
HTAB N3 N2_$2
HTAB N4 N1
HTAB N4 N2
WGHT    0.044600    0.061000
FVAR       8.60923
N3    3    0.798100    0.139900    0.070182    11.00000    0.04873    0.03321 =
         0.02963   -0.00323    0.01082    0.00361
N2    3    0.792686    0.050423   -0.242057    11.00000    0.05334    0.03760 =
         0.03294   -0.00422    0.01412   -0.00273
N4    3    0.826056    0.325371   -0.085649    11.00000    0.04554    0.02879 =
         0.03976   -0.00062    0.01196   -0.00389
C14   1    0.767090    0.188247   -0.057281    11.00000    0.03901    0.02649 =
         0.03010   -0.00105    0.01024    0.00042
C10   1    0.768530    0.030580   -0.135242    11.00000    0.03527    0.02743 =
         0.02859   -0.00103    0.00587    0.00234
C5    1    0.662838    0.248965   -0.082654    11.00000    0.04083    0.02974 =
         0.03682   -0.00503    0.00988   -0.00014
C11   1    0.901724    0.104143    0.104908    11.00000    0.04927    0.04948 =
         0.03485   -0.00255    0.00300    0.00798
AFIX  23
H11A  2    0.914779    0.003552    0.063985    11.00000   -1.20000
H11B  2    0.919753    0.083461    0.191462    11.00000   -1.20000
AFIX   0
C9    1    0.743708   -0.123034   -0.097041    11.00000    0.05571    0.03199 =
         0.03504    0.00075    0.00871   -0.00304
AFIX  43
H9A   2    0.723845   -0.132317   -0.024550    11.00000   -1.20000
AFIX   0
N1    3    0.634690    0.339983   -0.182940    11.00000    0.05064    0.05212 =
         0.04900    0.00716    0.00776    0.01174
C6    1    0.795608   -0.087199   -0.308521    11.00000    0.06135    0.05501 =
         0.03743   -0.01308    0.01536    0.00093
AFIX  43
H6A   2    0.811739   -0.075077   -0.383159    11.00000   -1.20000
AFIX   0
C13   1    0.929637    0.287529   -0.058463    11.00000    0.04263    0.04819 =
         0.05288   -0.00640    0.01389   -0.01009
AFIX  23
H13A  2    0.965119    0.383252   -0.077372    11.00000   -1.20000
H13B  2    0.941678    0.194718   -0.107826    11.00000   -1.20000
AFIX   0
C12   1    0.963366    0.244121    0.074198    11.00000    0.04512    0.05990 =
         0.05119   -0.01271    0.00392   -0.00362
AFIX  23
H12A  2    0.958182    0.340962    0.123512    11.00000   -1.20000
H12B  2    1.030408    0.209817    0.091134    11.00000   -1.20000
AFIX   0
C1    1    0.544139    0.396623   -0.209036    11.00000    0.05827    0.06525 =
         0.06176    0.00456   -0.00014    0.01537
AFIX  43
H1A   2    0.524047    0.459838   -0.278991    11.00000   -1.20000
AFIX   0
C7    1    0.776356   -0.243936   -0.273310    11.00000    0.06394    0.04000 =
         0.04618   -0.01777    0.00037    0.01068
AFIX  43
H7A   2    0.782143   -0.335950   -0.321014    11.00000   -1.20000
AFIX   0
C4    1    0.601384    0.211137   -0.007966    11.00000    0.04872    0.06387 =
         0.05281    0.00238    0.01896    0.00175
AFIX  43
H4A   2    0.622185    0.145769    0.060754    11.00000   -1.20000
AFIX   0
C8    1    0.748287   -0.262237   -0.165890    11.00000    0.06388    0.02785 =
         0.05184   -0.00177   -0.00236   -0.00239
AFIX  43
H8A   2    0.732707   -0.366604   -0.140276    11.00000   -1.20000
AFIX   0
C2    1    0.479513    0.367402   -0.139427    11.00000    0.04481    0.07051 =
         0.07309   -0.01823    0.00118    0.01244
AFIX  43
H2A   2    0.417425    0.410870   -0.160662    11.00000   -1.20000
AFIX   0
C3    1    0.508208    0.272615   -0.037618    11.00000    0.04519    0.08873 =
         0.07785   -0.01256    0.02689   -0.00004
AFIX  43
H3A   2    0.465506    0.249551    0.011395    11.00000   -1.20000
AFIX   0
H4    2    0.804161    0.352177   -0.166237    11.00000    0.05238
H3    2    0.785912    0.223579    0.114319    11.00000    0.05049
HKLF 4
REM  exp_575 in P21/c
REM R1 =  0.0411 for   1656 Fo > 4sig(Fo)  and  0.0621 for all   2238 data
REM    171 parameters refined using      0 restraints
END
WGHT      0.0426      0.0523
REM Highest difference peak  0.144,  deepest hole -0.148,  1-sigma level  0.035
Q1    1   0.7626  0.1061 -0.1025  11.00000  0.05    0.14
Q2    1   0.7804  0.1646 -0.2551  11.00000  0.05    0.13
Q3    1   0.8387  0.1376 -0.2437  11.00000  0.05    0.13
Q4    1   0.9062  0.0207  0.2025  11.00000  0.05    0.12
Q5    1   0.8012  0.4753 -0.0675  11.00000  0.05    0.12
Q6    1   0.7614  0.0326  0.0762  11.00000  0.05    0.12
Q7    1   0.7862 -0.0061 -0.4234  11.00000  0.05    0.11
Q8    1   0.9752  0.2256 -0.1393  11.00000  0.05    0.10
Q9    1   0.5227  0.3858 -0.3555  11.00000  0.05    0.10
Q10   1   0.6698  0.3245 -0.2774  11.00000  0.05    0.10
Q11   1   0.8260 -0.3562 -0.3368  11.00000  0.05    0.10
Q12   1   0.8164  0.0399 -0.1730  11.00000  0.05    0.10
Q13   1   0.9010  0.4032  0.2021  11.00000  0.05    0.09
Q14   1   0.6820 -0.1089 -0.0513  11.00000  0.05    0.09
Q15   1   0.6550  0.1304  0.1130  11.00000  0.05    0.09
Q16   1   0.8196  0.4180 -0.0024  11.00000  0.05    0.09
Q17   1   0.7662  0.0938  0.1601  11.00000  0.05    0.09
Q18   1   0.4314  0.1614  0.0237  11.00000  0.05    0.09
Q19   1   0.6664  0.1740 -0.2445  11.00000  0.05    0.09
Q20   1   0.4363  0.5530 -0.3554  11.00000  0.05    0.09
;
data_global
_journal_date_recd_electronic     2013-02-10
_journal_date_accepted     2013-03-18
_journal_name_full     'Acta Crystallographica, Section E'
_journal_year     2013
_journal_volume     69
_journal_issue      4
_journal_page_first     o569
_journal_page_last     o569
_journal_paper_category     QO
_journal_paper_doi     10.1107/S1600536813007459
_journal_coeditor_code     NK2200
_publ_contact_author_name     'Salim F. Haddad'
_publ_contact_author_address
;
Department of Chemistry
The University of Jordan
Amman 11942
Jordan
;
_publ_contact_author_email     'hadsal2003@yahoo.com'
_publ_contact_author_fax     '962-6-5300253'
_publ_contact_author_phone     '962-6-5355000/22138'
_publ_section_title
;
2,2-Bis(pyridin-2-yl)-1,3-diazinane
;
loop_
    _publ_author_name
    _publ_author_address
    'Haddad, Salim F.'
;
Department of Chemistry
The University of Jordan
Amman 11942
Jordan
;
    'Warad, Ismail'
;
Department of Chemistry
An-Najah National University
Nablus
Palestinian Territories
;
    'Jodeh, Shehdeh'
;
Department of Chemistry
An-Najah National University
Nablus
Palestinian Territories
;
    'Ben Hadda, Taibi'
;
Laboratoire LCM
Facult\'e Sciences
Universit\'e Mohammed Ier
Oujda 60000,
Morocco
;
