# Supplementary material for: 2,2-Bis(pyridin-2-yl)-1,3-diazinane
Source: Acta Crystallogr Sect E Struct Rep Online. 2013 Mar 23;69(Pt 4):o569. doi: 10.1107/S1600536813007459 (PMC3629617; doi:10.1107/S1600536813007459)
Supplement: Supplementary file 2 [file e-69-0o569-Isup2.hkl]

# 
# h,k,l, Fc-squared, Fo-squared, sigma(Fo-squared) and status flag 
# 
data_I
_shelx_title ' exp_575 in P21/c' 
_shelx_refln_list_code          4 
_shelx_F_calc_maximum      122.78 
_exptl_crystal_F_000       512.00 
_reflns_d_resolution_high  0.8401 
 
loop_ 
 _symmetry_equiv_pos_as_xyz 
 'x, y, z' 
 '-x, y+1/2, -z+1/2' 
 '-x, -y, -z' 
 'x, -y-1/2, z-1/2' 
 
_cell_length_a    14.2372 
_cell_length_b     8.0302 
_cell_length_c    11.3277 
_cell_angle_alpha  90.000 
_cell_angle_beta  103.075 
_cell_angle_gamma  90.000 
 
_shelx_F_squared_multiplier     1.000 
 
loop_ 
 _refln_index_h 
 _refln_index_k 
 _refln_index_l 
 _refln_F_squared_calc 
 _refln_F_squared_meas 
 _refln_F_squared_sigma 
 _refln_observed_status 
   3   0   0     6877.16     6511.10     29.84 o 
   4   0   0     8190.09     7867.51     46.44 o 
   5   0   0     3334.91     3361.77     29.12 o 
   6   0   0      493.52      469.98     16.17 o 
   7   0   0     8129.28     8479.42     74.78 o 
   8   0   0       28.81       26.75      4.52 o 
   9   0   0       78.39       78.70      8.51 o 
  10   0   0        5.22        5.26      2.71 o 
  11   0   0       21.38       19.25      4.61 o 
  12   0   0        0.14        3.80      2.80 o 
  13   0   0        0.02        3.07      2.50 o 
  14   0   0        8.50        8.02      4.15 o 
  15   0   0        1.38       -2.15      2.15 o 
  16   0   0       14.63       14.06      5.10 o 
   2   1   0       63.14       56.79      2.21 o 
   3   1   0     8763.87     8035.45     28.89 o 
   4   1   0      120.75      121.08      3.46 o 
   5   1   0      652.54      672.44      9.03 o 
   6   1   0     2385.13     2531.76     27.35 o 
   7   1   0      743.89      780.44     16.31 o 
   8   1   0       71.50       72.74      5.52 o 
   9   1   0      105.34       94.81      6.64 o 
  10   1   0       19.06       20.97      3.33 o 
  11   1   0        3.30        2.45      1.50 o 
  12   1   0        0.12       -0.87      1.20 o 
  13   1   0        0.48        1.45      1.73 o 
  14   1   0        2.84        3.28      1.97 o 
  15   1   0        0.52       -1.20      1.77 o 
  16   1   0        2.06        3.90      2.72 o 
   0   2   0    12752.97    11765.68     61.36 o 
   1   2   0       76.94       88.35      4.92 o 
   2   2   0      140.31      148.06      6.38 o 
   3   2   0      800.74      826.50     10.16 o 
   4   2   0       98.54       94.61      2.95 o 
   5   2   0        3.36        4.04      1.75 o 
   6   2   0       34.13       51.17      5.72 o 
   7   2   0      300.09      311.87     15.24 o 
   8   2   0       80.17       84.26      8.38 o 
   9   2   0      312.05      350.58     18.27 o 
  10   2   0      119.24      139.38     12.13 o 
  11   2   0       69.11       76.29      9.61 o 
  12   2   0      105.59       93.13     11.10 o 
  13   2   0        4.60        6.56      3.29 o 
  14   2   0       15.73       14.57      5.04 o 
  15   2   0        0.03       -1.05      2.16 o 
  16   2   0        0.00       -0.26      2.60 o 
   1   3   0       59.87       64.06      5.79 o 
   2   3   0      465.86      502.18      6.96 o 
   3   3   0      525.15      551.78     13.12 o 
   4   3   0      720.80      747.11     13.54 o 
   5   3   0      119.61      143.14      6.15 o 
   6   3   0       37.53       35.03      5.25 o 
   7   3   0      238.77      240.17      7.65 o 
   8   3   0      374.21      391.26      8.69 o 
   9   3   0       16.95       18.44      4.43 o 
  10   3   0       44.42       40.53      6.88 o 
  11   3   0       16.75       13.81      4.40 o 
  12   3   0       29.47       32.62      7.05 o 
  13   3   0       52.91       44.58      8.23 o 
  14   3   0      107.07      115.35     13.70 o 
  15   3   0        2.10        3.28      2.92 o 
   0   4   0        0.47        0.59      1.25 o 
   1   4   0       50.65       59.82      4.44 o 
   2   4   0        0.00        0.02      0.91 o 
   3   4   0      536.86      508.49      8.06 o 
   4   4   0      113.19      104.91      5.78 o 
   5   4   0        2.50        4.75      2.12 o 
   6   4   0       36.68       38.34      5.77 o 
   7   4   0       34.60       42.00      3.99 o 
   8   4   0       16.69       13.57      3.32 o 
   9   4   0        2.88        2.68      2.34 o 
  10   4   0       61.62       53.56      5.89 o 
  11   4   0      438.20      416.07     14.67 o 
  12   4   0       45.03       46.66      5.24 o 
  13   4   0        5.07        1.69      1.54 o 
  14   4   0        1.19        2.91      2.96 o 
   1   5   0       77.32       76.61      5.67 o 
   2   5   0       57.72       83.65      9.05 o 
   3   5   0       79.86       80.15      4.52 o 
   4   5   0      268.09      271.65     16.40 o 
   5   5   0      123.07      135.88     11.94 o 
   6   5   0       56.97       75.82      9.06 o 
   7   5   0       32.05       40.59      7.03 o 
   8   5   0        0.92        0.01      1.62 o 
   9   5   0       22.66       22.98      5.30 o 
  10   5   0       43.71       39.15      4.56 o 
  11   5   0        0.03        1.47      1.89 o 
  12   5   0       37.36       28.41      7.23 o 
  13   5   0       11.58       13.08      5.41 o 
  14   5   0       28.87       26.12      7.73 o 
   0   6   0      154.47      172.00     13.21 o 
   1   6   0        0.33        0.80      1.57 o 
   2   6   0       21.13       23.67      2.56 o 
   3   6   0       30.73       28.51      2.48 o 
   4   6   0       95.66       88.84      3.78 o 
   5   6   0       75.36       91.83     10.71 o 
   6   6   0       29.61       28.44      6.24 o 
   7   6   0        5.63        2.80      2.25 o 
   8   6   0        0.99       -3.68      3.68 o 
   9   6   0       58.58       52.47      8.82 o 
  10   6   0        0.42        2.17      2.94 o 
  11   6   0       28.52       21.19      6.24 o 
  12   6   0        0.02       -3.19      3.19 o 
   1   7   0      667.24      684.08     20.49 o 
   2   7   0       62.50       65.70      4.52 o 
   3   7   0      720.63      764.87     21.53 o 
   4   7   0      362.99      356.40     14.84 o 
   5   7   0       97.92      117.19     13.13 o 
   6   7   0      177.90      186.62     16.83 o 
   7   7   0      138.16      128.98     14.30 o 
   8   7   0        5.53        1.95      2.09 o 
   9   7   0        9.52       12.02      5.14 o 
  10   7   0        0.48        3.65      3.23 o 
  11   7   0        4.59        2.98      3.36 o 
   0   8   0       94.54       95.12     12.06 o 
   1   8   0       13.42       12.70      5.45 o 
   2   8   0        0.23        2.85      2.09 o 
   3   8   0       37.98       34.53      7.09 o 
   4   8   0       59.86       55.92      6.47 o 
   5   8   0       60.68       67.43      6.86 o 
   6   8   0        1.04       -3.64      3.80 o 
   7   8   0        3.45        6.33      4.17 o 
   8   8   0       17.41       23.95      6.86 o 
   9   8   0        5.83        1.90      2.90 o 
   1   9   0        0.43       -2.04      2.04 o 
   2   9   0        2.51        1.48      2.25 o 
   3   9   0        0.64        4.99      3.70 o 
   4   9   0        1.12       -2.66      2.81 o 
   5   9   0       49.92       50.76     10.02 o 
 -16   1   1        3.07        5.41      2.55 o 
 -15   1   1        4.80        6.25      2.38 o 
 -14   1   1       35.20       38.73      5.57 o 
 -13   1   1        0.34        0.85      1.40 o 
 -12   1   1       58.64       57.64      6.04 o 
 -11   1   1        0.73       -0.44      1.76 o 
 -10   1   1      222.11      236.40     14.69 o 
  -9   1   1       87.66       95.72      6.64 o 
  -8   1   1        9.22       14.34      2.49 o 
  -7   1   1       86.66       95.35      5.81 o 
  -6   1   1       83.84       81.63      4.97 o 
  -5   1   1      599.65      598.34      8.60 o 
  -4   1   1      270.84      261.82      5.16 o 
  -3   1   1     3355.76     3117.85     18.72 o 
  -2   1   1      518.80      477.36      4.88 o 
  -1   1   1     2758.63     2409.64     34.78 o 
   0   1   1      746.99      688.53      7.72 o 
   1   1   1       51.29       52.11      3.74 o 
   2   1   1     3273.30     3136.45     11.51 o 
   3   1   1     3934.06     3747.98     17.31 o 
   4   1   1     1184.48     1212.57      9.88 o 
   5   1   1      180.31      172.71      4.12 o 
   6   1   1     2569.16     2667.91     27.69 o 
   7   1   1        5.56        5.99      1.48 o 
   8   1   1      205.40      184.47      8.52 o 
   9   1   1      196.97      207.73      9.64 o 
  10   1   1       60.39       60.10      5.57 o 
  11   1   1       79.28       77.56      6.56 o 
  12   1   1       77.70       74.34      6.72 o 
  13   1   1        4.95       10.77      3.10 o 
  14   1   1        5.03        6.89      6.26 o 
  15   1   1       23.39       23.35      4.39 o 
  16   1   1        1.46        0.83      1.26 o 
 -16   2   1        0.08        1.19      3.64 o 
 -15   2   1       22.39       22.41      6.37 o 
 -14   2   1        9.82        2.13      2.16 o 
 -13   2   1        5.36        3.33      3.18 o 
 -12   2   1       69.53       80.54     10.32 o 
 -11   2   1      872.42      867.43     32.16 o 
 -10   2   1      173.20      171.06     13.52 o 
  -9   2   1      176.06      181.72     13.19 o 
  -8   2   1      473.52      461.07     19.88 o 
  -7   2   1      509.37      515.50     19.62 o 
  -6   2   1      520.71      567.41     10.51 o 
  -5   2   1       53.68       48.93      2.81 o 
  -4   2   1      834.80      846.01      7.83 o 
  -3   2   1      777.13      727.09      6.12 o 
  -2   2   1      802.90      727.71      8.13 o 
  -1   2   1       22.19       31.61      2.15 o 
   0   2   1     7420.20     6633.40     89.73 o 
   1   2   1     1658.78     1588.62     40.50 o 
   2   2   1       82.55       91.44      3.02 o 
   3   2   1      385.69      343.04      5.47 o 
   4   2   1      157.08      142.13      2.59 o 
   5   2   1      139.76      169.83      9.79 o 
   6   2   1        0.01       -0.27      1.30 o 
   7   2   1        8.95        5.79      2.25 o 
   8   2   1      266.95      291.07     15.54 o 
   9   2   1       30.95       25.92      5.31 o 
  10   2   1      107.60      101.35     10.30 o 
  11   2   1        0.82       -1.39      1.39 o 
  12   2   1        5.69        5.11      2.51 o 
  13   2   1        5.60        4.49      3.59 o 
  14   2   1        1.00        3.07      2.54 o 
  15   2   1        6.76        7.35      3.63 o 
 -15   3   1       11.50        8.72      4.05 o 
 -14   3   1       31.91       20.78      5.84 o 
 -13   3   1        5.33        8.48      4.27 o 
 -12   3   1       69.53       75.83     10.38 o 
 -11   3   1       47.74       49.19      8.00 o 
 -10   3   1       77.65       75.00      9.37 o 
  -9   3   1      191.89      194.05      7.23 o 
  -8   3   1      172.16      166.18      5.34 o 
  -7   3   1        4.24        2.86      0.77 o 
  -6   3   1     1859.42     1896.14     18.42 o 
  -5   3   1      694.07      734.81      9.83 o 
  -4   3   1      464.05      479.58      5.63 o 
  -3   3   1      211.35      213.87      8.59 o 
  -2   3   1      916.60      885.17     12.93 o 
  -1   3   1     1498.80     1490.86     16.68 o 
   0   3   1       15.71       10.16      2.30 o 
   1   3   1     1666.99     1676.13     19.36 o 
   2   3   1      262.49      272.96      7.57 o 
   3   3   1       55.60       50.49      2.80 o 
   4   3   1       74.19       68.32      5.02 o 
   5   3   1       14.44       15.27      1.96 o 
   6   3   1        6.38        7.04      1.40 o 
   7   3   1       32.35       28.94      1.69 o 
   8   3   1       16.95       16.68      1.78 o 
   9   3   1       32.94       31.95      3.01 o 
  10   3   1        4.77        7.67      3.33 o 
  11   3   1       13.43       16.22      4.55 o 
  12   3   1        0.19        0.71      1.76 o 
  13   3   1       37.99       29.92      6.85 o 
  14   3   1        3.07       -0.76      2.47 o 
  15   3   1        5.69        7.71      3.80 o 
 -15   4   1        2.56        9.35      5.89 o 
 -14   4   1        3.37        5.26      2.16 o 
 -13   4   1        0.91        1.56      1.28 o 
 -12   4   1       38.14       45.64      5.31 o 
 -11   4   1       17.83       19.78      3.37 o 
 -10   4   1      140.10      131.92      8.23 o 
  -9   4   1        1.08        2.03      1.46 o 
  -8   4   1        1.52        2.87      0.97 o 
  -7   4   1      459.63      450.76     13.63 o 
  -6   4   1      103.07      116.87      8.63 o 
  -5   4   1      558.38      549.86     21.70 o 
  -4   4   1       77.41       70.70      3.40 o 
  -3   4   1      150.04      144.83      6.39 o 
  -2   4   1     1018.51     1035.84     23.54 o 
  -1   4   1        7.00        8.75      3.08 o 
   0   4   1      247.21      269.00      9.34 o 
   1   4   1       54.64       51.93      4.21 o 
   2   4   1       56.62       59.16      6.38 o 
   3   4   1       36.31       31.28      3.14 o 
   4   4   1        0.79       -1.42      1.42 o 
   5   4   1       19.01       19.81      4.44 o 
   6   4   1       69.87       77.60      8.47 o 
   7   4   1        7.94       11.01      1.93 o 
   8   4   1        6.46        4.00      2.68 o 
   9   4   1       58.20       61.08      4.90 o 
  10   4   1       46.70       41.23      4.25 o 
  11   4   1        6.68        9.82      2.32 o 
  12   4   1        1.41        1.79      2.46 o 
  13   4   1        0.63        0.47      1.56 o 
  14   4   1       16.06       22.39      6.73 o 
 -14   5   1        7.91       13.13      5.53 o 
 -13   5   1        6.35        3.79      3.37 o 
 -12   5   1       27.26       34.72      4.86 o 
 -11   5   1       89.18       82.70      7.13 o 
 -10   5   1       34.74       37.12      4.75 o 
  -9   5   1       50.72       54.13      5.41 o 
  -8   5   1        3.26        6.37      2.72 o 
  -7   5   1        0.38        1.28      2.82 o 
  -6   5   1       79.35       89.69      9.91 o 
  -5   5   1      363.16      359.22     18.80 o 
  -4   5   1       46.19       42.07      3.17 o 
  -3   5   1      125.02      108.74      6.35 o 
  -2   5   1        2.86        3.44      1.25 o 
  -1   5   1      291.40      297.05     15.65 o 
   0   5   1       24.38       25.41      3.49 o 
   1   5   1       45.13       53.57      4.68 o 
   2   5   1        0.22        4.46      2.09 o 
   3   5   1        0.68        1.53      0.72 o 
   4   5   1       24.93       23.60      2.62 o 
   5   5   1       68.47       67.56      6.16 o 
   6   5   1       10.28       11.17      3.89 o 
   7   5   1        8.46       10.10      3.87 o 
   8   5   1      107.29      108.32     11.46 o 
   9   5   1       45.12       41.88      7.24 o 
  10   5   1       47.54       43.68      7.98 o 
  11   5   1       99.45      111.22     13.08 o 
  12   5   1       12.65       12.17      4.83 o 
  13   5   1       19.06       27.01      6.85 o 
 -13   6   1        1.79        2.80      2.13 o 
 -12   6   1        0.86       -1.76      2.91 o 
 -11   6   1        9.33        5.87      4.13 o 
 -10   6   1       70.23       65.61     10.05 o 
  -9   6   1        3.03        0.45      1.89 o 
  -8   6   1        0.00        5.30      3.68 o 
  -7   6   1       11.56       10.36      3.74 o 
  -6   6   1       81.10       79.67     10.24 o 
  -5   6   1        3.83        2.82      0.70 o 
  -4   6   1      235.55      241.11      7.98 o 
  -3   6   1       11.38       14.17      2.52 o 
  -2   6   1        5.06        1.22      1.83 o 
  -1   6   1      127.00      146.89      6.76 o 
   0   6   1      587.69      603.19     25.46 o 
   1   6   1       20.38       26.23      6.57 o 
   2   6   1      627.17      638.97     25.35 o 
   3   6   1      488.17      467.75     15.43 o 
   4   6   1      102.92      112.77      6.31 o 
   5   6   1      149.99      169.15     14.38 o 
   6   6   1        7.26       10.94      4.53 o 
   7   6   1      402.96      402.64     23.09 o 
   8   6   1       67.27       80.35     10.71 o 
   9   6   1      259.06      273.24     20.46 o 
  10   6   1       54.73       48.56      8.68 o 
  11   6   1       11.65        9.82      4.23 o 
  12   6   1       13.75        4.71      3.42 o 
 -11   7   1       12.49       12.41      4.74 o 
 -10   7   1        2.04       -3.12      3.69 o 
  -9   7   1       27.92       27.88      6.80 o 
  -8   7   1        0.24        2.14      2.55 o 
  -7   7   1       73.68       77.68     11.00 o 
  -6   7   1      169.48      166.59     15.88 o 
  -5   7   1       29.43       28.94      6.53 o 
  -4   7   1      190.88      177.97     16.00 o 
  -3   7   1        1.87        1.14      3.37 o 
  -2   7   1       57.02       53.38      4.82 o 
  -1   7   1        0.30        0.28      1.19 o 
   0   7   1       34.00       34.41      8.56 o 
   1   7   1      134.92      141.20      9.25 o 
   2   7   1       17.10       12.69      3.36 o 
   3   7   1       66.47       66.19      9.28 o 
   4   7   1        0.10        0.31      1.19 o 
   5   7   1       61.85       69.70      6.36 o 
   6   7   1       44.07       45.25      5.24 o 
   7   7   1        1.74        8.27      4.45 o 
   8   7   1       53.40       45.00      8.68 o 
   9   7   1       27.12       24.99      6.46 o 
  10   7   1        2.84        2.07      3.14 o 
  -9   8   1       26.51       31.34      7.65 o 
  -8   8   1        1.16        1.90      2.86 o 
  -7   8   1       27.49       38.51      8.31 o 
  -6   8   1       19.09       20.34      5.78 o 
  -5   8   1       19.01       19.78      4.27 o 
  -4   8   1       20.91       15.07      5.00 o 
  -3   8   1        4.81        7.52      4.07 o 
  -2   8   1        6.92        4.55      3.68 o 
  -1   8   1       22.43       18.08      2.68 o 
   0   8   1       29.67       28.73      3.68 o 
   1   8   1        5.81        4.75      2.07 o 
   2   8   1        1.09       -0.15      1.53 o 
   3   8   1       58.47       61.61      6.56 o 
   4   8   1       24.43       23.76      3.74 o 
   5   8   1       43.99       36.71      7.72 o 
   6   8   1       12.59       10.42      4.85 o 
   7   8   1        1.51        1.95      3.71 o 
   8   8   1       40.15       41.80      8.73 o 
  -5   9   1       11.07       18.32      4.42 o 
  -4   9   1       18.97       19.68      4.27 o 
  -3   9   1        0.53        3.42      4.00 o 
  -2   9   1       17.02       17.11      5.96 o 
  -1   9   1        0.20        6.44      3.78 o 
   0   9   1        7.15        3.97      4.70 o 
   1   9   1        3.29        5.28      3.15 o 
   2   9   1        0.70        0.77      2.16 o 
   3   9   1        0.09       -4.27      4.91 o 
   4   9   1       18.39       19.78      6.59 o 
   5   9   1       46.49       40.51      9.19 o 
 -16   0   2        5.99        0.72      2.84 o 
 -15   0   2       30.75       32.89      7.48 o 
 -14   0   2        0.99       -1.89      2.47 o 
 -13   0   2        0.96        0.57      2.16 o 
 -12   0   2      164.83      137.52     13.18 o 
 -11   0   2     1805.38     1779.40     44.26 o 
 -10   0   2        3.84        5.95      3.39 o 
  -9   0   2        4.62        1.11      1.49 o 
  -8   0   2       24.68       19.08      4.06 o 
  -7   0   2      149.13      150.36     10.13 o 
  -6   0   2       39.11       54.37      5.74 o 
  -5   0   2      414.55      415.57     10.08 o 
  -4   0   2       16.84       13.77      1.69 o 
  -3   0   2      393.13      402.29      7.74 o 
  -2   0   2        6.39        8.35      0.73 o 
  -1   0   2     8257.92     7182.94     60.17 o 
   0   0   2      671.74      627.38     10.92 o 
   1   0   2     2224.00     2126.75     23.81 o 
   2   0   2     7225.78     6802.61     42.10 o 
   3   0   2     4179.21     3934.25     18.18 o 
   4   0   2      549.93      542.71     10.52 o 
   5   0   2      535.18      495.39     10.58 o 
   6   0   2        3.58        7.08      1.13 o 
   7   0   2      446.81      368.76     10.76 o 
   8   0   2        7.50        8.11      2.70 o 
   9   0   2     1710.30     1729.52     38.61 o 
  10   0   2       59.52       53.62      7.33 o 
  11   0   2      402.97      360.16     19.91 o 
  12   0   2      325.97      308.40     19.23 o 
  13   0   2       47.03       41.08      7.25 o 
  14   0   2      117.65       93.36     11.91 o 
  15   0   2       18.87       22.47      5.82 o 
 -16   1   2        1.29        0.55      3.26 o 
 -15   1   2       10.50        3.94      3.69 o 
 -14   1   2      102.78      101.76      8.79 o 
 -13   1   2        0.39        1.13      1.09 o 
 -12   1   2      328.78      317.47     13.90 o 
 -11   1   2        5.25        2.19      2.54 o 
 -10   1   2       75.43       77.08      6.38 o 
  -9   1   2       41.63       33.91      6.63 o 
  -8   1   2        9.79        9.79      1.97 o 
  -7   1   2      681.64      679.73     15.45 o 
  -6   1   2        0.01        2.64      1.09 o 
  -5   1   2      474.12      466.19      6.62 o 
  -4   1   2      106.22      102.83      2.85 o 
  -3   1   2      253.55      237.34      3.83 o 
  -2   1   2      377.58      351.75      3.96 o 
  -1   1   2    15074.19    13364.94     41.26 o 
   0   1   2     2129.37     2013.49     14.95 o 
   1   1   2      485.06      441.31      5.98 o 
   2   1   2     1364.74     1266.14     10.87 o 
   3   1   2      964.88      938.88      6.71 o 
   4   1   2      794.25      817.62      7.60 o 
   5   1   2      520.13      536.85      7.18 o 
   6   1   2     3483.48     3592.70     31.86 o 
   7   1   2      578.80      553.66     22.97 o 
   8   1   2       96.70       83.88      5.76 o 
   9   1   2       31.62       33.49      3.81 o 
  10   1   2       23.29       22.62      3.33 o 
  11   1   2        0.69        0.80      1.32 o 
  12   1   2       25.14       23.15      3.90 o 
  13   1   2      188.40      166.77     10.66 o 
  14   1   2        6.75        3.37      1.89 o 
  15   1   2        5.55        3.89      1.37 o 
 -16   2   2        0.16        4.49      3.62 o 
 -15   2   2        9.95       10.85      4.63 o 
 -14   2   2       12.19       11.05      4.70 o 
 -13   2   2        7.75        8.11      3.49 o 
 -12   2   2       18.27       19.13      5.26 o 
 -11   2   2      358.93      338.34     20.17 o 
 -10   2   2       16.75       19.29      4.75 o 
  -9   2   2      108.00      112.82     10.54 o 
  -8   2   2      309.87      315.87      9.85 o 
  -7   2   2      354.09      368.16     11.23 o 
  -6   2   2       38.83       37.56      2.97 o 
  -5   2   2       50.50       51.02      3.27 o 
  -4   2   2      414.04      402.85      5.95 o 
  -3   2   2       28.85       27.16      1.61 o 
  -2   2   2      360.83      368.22      5.14 o 
  -1   2   2      667.11      653.28     10.18 o 
   0   2   2     5183.20     4779.61     20.90 o 
   1   2   2     1398.17     1403.69     17.03 o 
   2   2   2      671.03      672.86     12.04 o 
   3   2   2      532.54      554.48     10.54 o 
   4   2   2       16.54       15.91      0.97 o 
   5   2   2      557.72      562.04      9.99 o 
   6   2   2      152.16      154.24      5.85 o 
   7   2   2      138.55      142.78      6.13 o 
   8   2   2       30.93       35.33      3.67 o 
   9   2   2        5.92        4.86      2.42 o 
  10   2   2      274.75      257.77     16.55 o 
  11   2   2        9.72        9.65      3.45 o 
  12   2   2        2.37        5.38      2.93 o 
  13   2   2       53.74       56.10      8.70 o 
  14   2   2       11.17        8.99      4.50 o 
  15   2   2        9.72        2.08      1.76 o 
 -16   3   2        0.02        1.32      2.24 o 
 -15   3   2        3.77       -3.39      3.39 o 
 -14   3   2        4.48       13.91      5.41 o 
 -13   3   2        8.72        7.63      3.57 o 
 -12   3   2      303.55      286.23     19.98 o 
 -11   3   2       60.23       54.59      8.51 o 
 -10   3   2        1.49        1.88      1.11 o 
  -9   3   2       41.44       39.45      4.95 o 
  -8   3   2       38.36       40.71      2.91 o 
  -7   3   2       30.72       27.56      2.30 o 
  -6   3   2      227.97      199.53      8.13 o 
  -5   3   2     2182.26     2264.24     39.55 o 
  -4   3   2      466.30      496.54      7.16 o 
  -3   3   2       86.92      100.19      4.25 o 
  -2   3   2        0.36        0.36      0.59 o 
  -1   3   2     1364.22     1423.74     17.69 o 
   0   3   2       13.66       14.81      1.92 o 
   1   3   2     2303.08     2269.80     17.61 o 
   2   3   2      184.13      192.76      3.57 o 
   3   3   2       36.80       34.10      1.87 o 
   4   3   2      665.28      642.88     15.17 o 
   5   3   2       21.77       16.80      1.68 o 
   6   3   2       60.23       61.50      2.34 o 
   7   3   2       30.99       33.01      1.95 o 
   8   3   2       65.70       65.42      3.07 o 
   9   3   2       92.14       92.09      4.98 o 
  10   3   2       59.69       59.55      5.61 o 
  11   3   2        0.01        1.33      2.12 o 
  12   3   2        5.04        3.64      1.41 o 
  13   3   2        0.24       -0.17      1.80 o 
  14   3   2        2.61        7.81      4.03 o 
 -15   4   2       31.67       26.31      4.70 o 
 -14   4   2       15.07       18.85      3.99 o 
 -13   4   2        7.52        8.07      2.75 o 
 -12   4   2       30.92       33.33      4.75 o 
 -11   4   2        0.81        0.22      1.29 o 
 -10   4   2        0.07        3.73      1.93 o 
  -9   4   2      210.39      221.26     17.92 o 
  -8   4   2      529.52      530.76     11.25 o 
  -7   4   2       12.46       15.56      1.76 o 
  -6   4   2      178.63      190.29      5.81 o 
  -5   4   2      102.62      117.05      5.13 o 
  -4   4   2      266.65      284.48      8.28 o 
  -3   4   2       99.56      104.15      5.28 o 
  -2   4   2     2149.07     2166.21     31.64 o 
  -1   4   2        0.00       -0.01      1.16 o 
   0   4   2       71.21       70.21      4.45 o 
   1   4   2     1201.79     1200.05     34.27 o 
   2   4   2      909.75      903.40     10.70 o 
   3   4   2      203.63      204.42      4.11 o 
   4   4   2       66.74       78.72      5.88 o 
   5   4   2      161.12      155.31      8.56 o 
   6   4   2      103.33      100.39      9.58 o 
   7   4   2        0.00        1.66      1.88 o 
   8   4   2      271.02      276.87     17.03 o 
   9   4   2        0.33        1.28      1.28 o 
  10   4   2       31.68       26.85      5.94 o 
  11   4   2        4.14        3.11      1.61 o 
  12   4   2       21.94       17.94      5.02 o 
  13   4   2       21.56       22.07      6.10 o 
  14   4   2        7.22        4.12      3.43 o 
 -14   5   2       24.82       27.59      7.82 o 
 -13   5   2        7.46        9.81      2.79 o 
 -12   5   2       16.98       13.59      4.82 o 
 -11   5   2        0.22        0.77      1.26 o 
 -10   5   2       21.60       21.00      3.76 o 
  -9   5   2        0.28       -0.33      1.35 o 
  -8   5   2       43.24       45.51      7.66 o 
  -7   5   2        6.28        4.55      2.75 o 
  -6   5   2       23.00       23.59      5.32 o 
  -5   5   2        0.95        3.32      1.31 o 
  -4   5   2      188.86      198.92      7.62 o 
  -3   5   2       70.67       72.56      6.02 o 
  -2   5   2        1.11       -0.82      2.06 o 
  -1   5   2        1.62        4.88      2.55 o 
   0   5   2       10.33       16.70      2.85 o 
   1   5   2       13.89       20.05      3.01 o 
   2   5   2      875.53      887.52     12.21 o 
   3   5   2       47.99       43.49      2.53 o 
   4   5   2      367.91      373.37     10.95 o 
   5   5   2       23.16       26.31      4.21 o 
   6   5   2       30.27       27.20      5.49 o 
   7   5   2      132.69      127.77     12.12 o 
   8   5   2        7.72        7.57      3.41 o 
   9   5   2      431.75      432.68     23.62 o 
  10   5   2       13.80       12.38      4.21 o 
  11   5   2       78.05       80.97     11.05 o 
  12   5   2        0.02       -1.73      2.81 o 
  13   5   2        4.31        0.30      2.24 o 
 -13   6   2       10.76       12.90      5.18 o 
 -12   6   2        0.41        4.04      3.14 o 
 -11   6   2       11.74       10.59      4.28 o 
 -10   6   2        4.21        0.61      2.85 o 
  -9   6   2       22.39       25.18      6.07 o 
  -8   6   2        5.52        1.05      2.44 o 
  -7   6   2       19.74       16.18      5.15 o 
  -6   6   2        7.60        2.97      2.73 o 
  -5   6   2      103.02      106.45     13.18 o 
  -4   6   2       34.84       33.89      5.93 o 
  -3   6   2      259.54      266.78     12.50 o 
  -2   6   2       32.08       31.05      4.57 o 
  -1   6   2      174.60      162.12      9.63 o 
   0   6   2      122.06      113.57      6.09 o 
   1   6   2        8.74        9.98      2.47 o 
   2   6   2      869.26      855.78     20.25 o 
   3   6   2      363.55      366.50     13.03 o 
   4   6   2      296.24      326.35     11.32 o 
   5   6   2      162.17      187.36      7.80 o 
   6   6   2      257.60      273.60     16.81 o 
   7   6   2        0.00        0.62      1.81 o 
   8   6   2       23.79       32.33      7.05 o 
   9   6   2       48.81       46.92      8.72 o 
  10   6   2        4.52        8.18      3.96 o 
  11   6   2       11.85       16.90      5.44 o 
  12   6   2        1.82        5.79      3.99 o 
 -11   7   2       29.12       27.09      7.13 o 
 -10   7   2        1.38        6.81      3.67 o 
  -9   7   2        3.96        2.79      2.71 o 
  -8   7   2        0.94       -1.76      1.87 o 
  -7   7   2        1.70        4.74      3.18 o 
  -6   7   2        9.51        8.81      3.89 o 
  -5   7   2       38.99       44.89      8.39 o 
  -4   7   2       80.31       86.00     11.19 o 
  -3   7   2       79.98       81.95      7.43 o 
  -2   7   2      173.85      172.16      9.16 o 
  -1   7   2      361.00      365.28     14.74 o 
   0   7   2      355.59      354.30     14.23 o 
   1   7   2        7.46        6.88      2.35 o 
   2   7   2      178.68      185.40     10.42 o 
   3   7   2        4.09        4.02      2.12 o 
   4   7   2       26.28       26.69      5.99 o 
   5   7   2       31.10       25.48      4.38 o 
   6   7   2      418.30      429.08     25.09 o 
   7   7   2        3.91        6.61      3.68 o 
   8   7   2      119.87      122.41     13.91 o 
   9   7   2        1.87        1.38      1.60 o 
  10   7   2       37.65       40.83      8.53 o 
  -9   8   2       19.08       13.88      5.95 o 
  -8   8   2        7.02        4.36      2.07 o 
  -7   8   2       27.68       27.61      7.36 o 
  -6   8   2        0.24       -1.72      2.90 o 
  -5   8   2        0.01        1.31      2.40 o 
  -4   8   2       15.42       18.83      4.21 o 
  -3   8   2        2.02        3.01      2.47 o 
  -2   8   2       52.80       58.62      9.90 o 
  -1   8   2        0.12        1.70      1.59 o 
   0   8   2        0.01       -1.22      2.05 o 
   1   8   2        1.19        5.98      3.13 o 
   2   8   2      113.12      115.87      9.01 o 
   3   8   2       61.50       70.85     11.45 o 
   4   8   2       77.81       73.19      8.02 o 
   5   8   2        0.04       -1.98      2.08 o 
   6   8   2       86.33       82.65     11.98 o 
   7   8   2        4.52       10.60      5.07 o 
   8   8   2       14.35       13.82      5.13 o 
  -5   9   2       20.48       24.36      5.13 o 
  -4   9   2       34.58       37.36      5.95 o 
  -3   9   2       16.78       10.01      4.89 o 
  -2   9   2       25.92       31.35      7.63 o 
  -1   9   2       20.43       21.06      6.25 o 
   0   9   2       16.50       27.67      7.34 o 
   1   9   2       21.86       36.58      9.00 o 
   2   9   2        5.07        6.37      2.90 o 
   3   9   2       12.07       29.86      5.58 o 
   4   9   2       10.27       14.66      4.16 o 
 -16   1   3       13.31       18.06      3.92 o 
 -15   1   3        1.16       -1.04      2.22 o 
 -14   1   3       23.01       20.33      3.99 o 
 -13   1   3        0.90        2.44      1.42 o 
 -12   1   3      215.75      231.29     16.52 o 
 -11   1   3       34.84       38.46      4.79 o 
 -10   1   3        9.64        9.90      2.43 o 
  -9   1   3      576.42      621.28     17.08 o 
  -8   1   3       12.22       11.78      2.48 o 
  -7   1   3      228.69      258.08      9.58 o 
  -6   1   3      119.38      129.06      4.95 o 
  -5   1   3     1220.88     1201.64     11.02 o 
  -4   1   3       89.29       87.38      2.50 o 
  -3   1   3      109.18       88.38      2.34 o 
  -2   1   3     1581.65     1517.87      8.39 o 
  -1   1   3     2708.87     2690.32     17.30 o 
   0   1   3      897.48      866.67      8.03 o 
   1   1   3       64.45       57.94      1.79 o 
   2   1   3     2434.62     2424.20     16.13 o 
   3   1   3        9.05        8.66      0.82 o 
   4   1   3      179.67      188.05      3.87 o 
   5   1   3       59.51       62.28      2.11 o 
   6   1   3      887.07      896.07     11.92 o 
   7   1   3       33.87       33.81      2.68 o 
   8   1   3       63.62       63.50      3.34 o 
   9   1   3      598.18      624.08     13.23 o 
  10   1   3        0.11        0.04      1.30 o 
  11   1   3      186.42      176.08      9.78 o 
  12   1   3        1.13        1.62      1.26 o 
  13   1   3       18.68       14.66      4.77 o 
  14   1   3        6.73        8.72      3.92 o 
  15   1   3       25.77       29.95      6.73 o 
 -16   2   3        3.11        3.67      2.88 o 
 -15   2   3        1.60        0.27      1.76 o 
 -14   2   3        3.55        0.60      2.84 o 
 -13   2   3      141.99      166.05     15.75 o 
 -12   2   3       77.37       80.76     10.53 o 
 -11   2   3       22.12       15.45      4.75 o 
 -10   2   3      166.63      149.32     12.63 o 
  -9   2   3        3.00        5.52      2.93 o 
  -8   2   3        2.95        0.48      1.14 o 
  -7   2   3      252.38      261.16     26.13 o 
  -6   2   3      259.09      274.39      8.69 o 
  -5   2   3      122.90      116.52      3.85 o 
  -4   2   3        4.45        4.60      0.66 o 
  -3   2   3      367.27      381.24      6.52 o 
  -2   2   3     2583.15     2597.60     17.11 o 
  -1   2   3     1105.14     1051.96     10.78 o 
   0   2   3     2788.97     2747.49     20.01 o 
   1   2   3      679.72      677.99     10.98 o 
   2   2   3       90.69       91.63      2.73 o 
   3   2   3     1140.24     1171.89     10.62 o 
   4   2   3       26.51       23.74      1.66 o 
   5   2   3      186.52      178.70      4.75 o 
   6   2   3       17.51       15.10      1.39 o 
   7   2   3       23.52       26.21      2.04 o 
   8   2   3      119.37      127.31      4.89 o 
   9   2   3      160.25      147.50      5.70 o 
  10   2   3      120.50      126.80      7.34 o 
  11   2   3       99.38       94.95     12.94 o 
  12   2   3        1.12        1.21      1.94 o 
  13   2   3        7.94        7.09      3.01 o 
  14   2   3       23.18       22.39      6.17 o 
 -16   3   3        3.94        1.15      2.04 o 
 -15   3   3        3.89        7.92      4.04 o 
 -14   3   3        2.38       -0.80      2.11 o 
 -13   3   3        9.48       12.01      3.55 o 
 -12   3   3       74.31       78.69     10.46 o 
 -11   3   3        1.65        5.90      3.37 o 
 -10   3   3       21.26       26.38      5.81 o 
  -9   3   3      363.23      379.06     16.46 o 
  -8   3   3       57.56       61.93      3.81 o 
  -7   3   3      684.03      729.74     14.62 o 
  -6   3   3       97.61      102.02      4.63 o 
  -5   3   3     1205.72     1315.41     25.82 o 
  -4   3   3      156.66      170.93      4.80 o 
  -3   3   3       72.68       80.99      3.68 o 
  -2   3   3     1822.40     1924.85     18.03 o 
  -1   3   3      857.90      852.14     14.31 o 
   0   3   3     1880.34     1936.99     16.29 o 
   1   3   3      204.12      198.96      6.67 o 
   2   3   3      105.65      101.12      4.13 o 
   3   3   3       20.84       17.77      1.68 o 
   4   3   3       13.90       16.58      1.73 o 
   5   3   3       17.77       16.57      1.63 o 
   6   3   3       19.57       16.93      1.73 o 
   7   3   3        0.01       -0.16      0.66 o 
   8   3   3      146.86      147.63      5.58 o 
   9   3   3      103.64       96.97      4.02 o 
  10   3   3       37.38       31.29      6.06 o 
  11   3   3        3.10        1.87      1.66 o 
  12   3   3        0.13        0.54      1.73 o 
  13   3   3       20.74       20.42      5.49 o 
  14   3   3        0.05        0.95      2.42 o 
 -15   4   3        1.41        2.15      5.95 o 
 -14   4   3        0.98        2.86      1.53 o 
 -13   4   3        0.70       -0.42      2.95 o 
 -12   4   3       12.17       15.21      3.44 o 
 -11   4   3      112.41      123.32      8.88 o 
 -10   4   3        3.34        3.37      2.24 o 
  -9   4   3      182.23      185.72     11.89 o 
  -8   4   3      208.15      210.15      7.16 o 
  -7   4   3       34.27       34.76      2.86 o 
  -6   4   3     1020.81     1034.61     14.98 o 
  -5   4   3       75.39       82.70      3.91 o 
  -4   4   3      158.66      192.79      7.69 o 
  -3   4   3      199.59      213.72      8.20 o 
  -2   4   3       62.73       71.54      6.46 o 
  -1   4   3      653.41      732.66     14.71 o 
   0   4   3       50.65       38.74      5.31 o 
   1   4   3      423.91      417.67     10.76 o 
   2   4   3      220.38      205.66     15.53 o 
   3   4   3       31.60       27.05      2.41 o 
   4   4   3       78.87       76.17      4.20 o 
   5   4   3        6.03        4.16      2.04 o 
   6   4   3       46.65       46.01      4.35 o 
   7   4   3      120.83      108.43     10.34 o 
   8   4   3       27.23       17.54      4.43 o 
   9   4   3       61.14       51.71      7.78 o 
  10   4   3       33.03       31.49      6.37 o 
  11   4   3        0.00       -0.12      1.71 o 
  12   4   3       24.67       28.02      6.52 o 
  13   4   3        1.11       -2.35      2.35 o 
 -14   5   3        0.94        1.23      4.61 o 
 -13   5   3        0.40       -0.04      1.61 o 
 -12   5   3        0.58        3.39      2.07 o 
 -11   5   3       36.31       38.66      5.37 o 
 -10   5   3      140.67      129.70      9.15 o 
  -9   5   3       10.64       13.59      2.96 o 
  -8   5   3        1.86        0.56      1.54 o 
  -7   5   3       33.51       32.30      6.46 o 
  -6   5   3        0.80        0.75      1.21 o 
  -5   5   3       10.05        9.86      3.19 o 
  -4   5   3      123.38      130.76      6.87 o 
  -3   5   3       29.49       34.16      4.72 o 
  -2   5   3       30.23       31.73      4.71 o 
  -1   5   3       13.84       13.31      3.28 o 
   0   5   3        7.39        5.19      3.14 o 
   1   5   3        1.00        1.98      1.27 o 
   2   5   3       37.18       31.96      4.01 o 
   3   5   3      246.72      234.69      5.71 o 
   4   5   3       92.57       94.84      4.63 o 
   5   5   3       17.22       17.25      2.17 o 
   6   5   3      186.86      186.28      6.09 o 
   7   5   3      197.43      200.78     15.17 o 
   8   5   3      182.68      178.54     14.81 o 
   9   5   3        0.06        4.08      2.92 o 
  10   5   3       81.43       95.47     11.35 o 
  11   5   3       21.92       23.90      6.17 o 
  12   5   3       10.21        8.41      4.10 o 
 -13   6   3        8.42       16.82      5.72 o 
 -12   6   3        6.23        7.27      3.75 o 
 -11   6   3       32.84       28.62      6.95 o 
 -10   6   3        0.52       -3.34      3.34 o 
  -9   6   3       65.99       52.90      9.18 o 
  -8   6   3       11.97        9.01      3.72 o 
  -7   6   3        0.06        3.55      3.13 o 
  -6   6   3       28.45       24.41      3.67 o 
  -5   6   3       51.45       46.53      4.24 o 
  -4   6   3       41.54       39.08      7.01 o 
  -3   6   3       78.07       71.84      7.16 o 
  -2   6   3       61.11       46.63      5.97 o 
  -1   6   3       40.92       37.49      5.98 o 
   0   6   3       43.50       37.50      5.83 o 
   1   6   3       82.12       83.07      4.75 o 
   2   6   3      283.33      281.46     13.27 o 
   3   6   3       66.53       71.04     10.66 o 
   4   6   3       45.90       39.74      3.46 o 
   5   6   3       19.42       22.00      4.07 o 
   6   6   3      143.33      136.77      9.96 o 
   7   6   3        1.79        0.67      1.55 o 
   8   6   3      162.38      155.70     14.91 o 
   9   6   3        4.16        9.68      3.99 o 
  10   6   3        2.74        5.54      3.56 o 
  11   6   3        2.55       12.02      4.69 o 
 -11   7   3        3.92        2.14      2.74 o 
 -10   7   3        5.87        6.17      3.00 o 
  -9   7   3        0.74        4.52      3.36 o 
  -8   7   3        7.10       10.72      5.19 o 
  -7   7   3       27.11       40.92      8.09 o 
  -6   7   3       33.29       28.68      6.69 o 
  -5   7   3        2.67        8.29      3.97 o 
  -4   7   3        3.90        6.15      2.65 o 
  -3   7   3        5.05        3.84      2.41 o 
  -2   7   3       78.72       74.51      8.10 o 
  -1   7   3        2.49       -1.16      1.77 o 
   0   7   3        1.48        0.37      1.51 o 
   1   7   3        4.79        8.24      3.17 o 
   2   7   3       50.95       53.39      6.63 o 
   3   7   3        0.84        3.14      4.77 o 
   4   7   3       56.14       63.21      8.38 o 
   5   7   3      110.46      109.65      9.55 o 
   6   7   3       51.43       53.89      6.68 o 
   7   7   3        2.74       -0.79      2.11 o 
   8   7   3        0.05        4.24      2.64 o 
   9   7   3       25.24       21.70      6.11 o 
  -9   8   3        0.01       -3.51      3.51 o 
  -8   8   3       56.92       55.00     10.08 o 
  -7   8   3        0.65        4.63      3.48 o 
  -6   8   3       84.69      102.03     13.47 o 
  -5   8   3       43.92       42.33      8.62 o 
  -4   8   3       14.31       14.96      5.47 o 
  -3   8   3       57.99       69.19     10.66 o 
  -2   8   3       10.23       15.86      4.21 o 
  -1   8   3        2.03        1.43      1.36 o 
   0   8   3        4.51        9.29      2.80 o 
   1   8   3       30.01       35.80      5.39 o 
   2   8   3       70.84       73.35     10.43 o 
   3   8   3       47.31       63.19      7.49 o 
   4   8   3        1.96        7.25      2.83 o 
   5   8   3       90.55      105.30      9.78 o 
   6   8   3        7.15        2.67      2.66 o 
   7   8   3        0.09       -2.21      2.73 o 
  -5   9   3        0.01        2.51      3.13 o 
  -4   9   3        9.53       14.83      4.14 o 
  -3   9   3       49.18       53.83      7.09 o 
  -2   9   3        3.49        0.98      2.52 o 
  -1   9   3        3.50       10.81      4.98 o 
   0   9   3        0.86        3.05      3.81 o 
   1   9   3       24.66       23.53      5.00 o 
   2   9   3        4.13        7.25      2.85 o 
   3   9   3        8.59       23.10      5.22 o 
 -16   0   4        3.14        0.75      2.31 o 
 -15   0   4      115.38      130.74     14.68 o 
 -14   0   4       16.24       19.03      5.74 o 
 -13   0   4      178.75      197.50     16.44 o 
 -12   0   4      684.75      688.10     29.57 o 
 -11   0   4      522.31      510.08     24.25 o 
 -10   0   4      205.91      222.78     15.08 o 
  -9   0   4       71.19       65.72      8.04 o 
  -8   0   4      131.61      141.07     11.06 o 
  -7   0   4       20.84       23.98      4.28 o 
  -6   0   4        6.38       16.19      3.25 o 
  -5   0   4      777.18      801.88     14.36 o 
  -4   0   4       94.65      110.27      4.07 o 
  -3   0   4      910.03      915.69     10.77 o 
  -2   0   4     1127.56     1110.50      9.17 o 
  -1   0   4      146.65      141.49      2.49 o 
   0   0   4      919.88      967.16     18.95 o 
   1   0   4     1948.91     1978.82     16.63 o 
   2   0   4        9.53       11.54      1.26 o 
   3   0   4       91.92       85.86      3.30 o 
   4   0   4       14.84       16.83      1.28 o 
   5   0   4      239.13      230.81      6.59 o 
   6   0   4        6.60        5.09      1.22 o 
   7   0   4       10.15       11.42      6.26 o 
   8   0   4       15.79       16.08      3.58 o 
   9   0   4       53.13       64.77      5.47 o 
  10   0   4      110.05      111.61      7.63 o 
  11   0   4       23.41       19.37      5.97 o 
  12   0   4        4.33        6.33      2.56 o 
  13   0   4       14.98       15.51      3.53 o 
  14   0   4       83.53       98.91      8.63 o 
 -16   1   4        0.80        1.13      2.05 o 
 -15   1   4        0.09       -1.22      1.54 o 
 -14   1   4       36.68       35.87      5.38 o 
 -13   1   4        0.94        1.40      1.55 o 
 -12   1   4     1143.65     1155.84     27.13 o 
 -11   1   4      153.41      143.52     10.60 o 
 -10   1   4        4.60        4.28      2.45 o 
  -9   1   4      309.48      307.14     12.00 o 
  -8   1   4       50.40       56.12      7.61 o 
  -7   1   4      213.95      237.71      9.38 o 
  -6   1   4      183.00      179.46      7.51 o 
  -5   1   4     2451.28     2426.68     18.02 o 
  -4   1   4      133.89      143.32      3.34 o 
  -3   1   4       46.22       44.41      1.68 o 
  -2   1   4      757.70      725.52      5.91 o 
  -1   1   4       35.13       30.31      1.18 o 
   0   1   4       47.29       44.94      1.48 o 
   1   1   4       51.35       49.36      1.83 o 
   2   1   4      783.92      804.20      7.60 o 
   3   1   4        2.37        2.33      0.37 o 
   4   1   4       99.22      102.89      2.77 o 
   5   1   4       57.22       61.52      2.51 o 
   6   1   4      130.85      141.75      4.13 o 
   7   1   4       31.64       31.49      3.41 o 
   8   1   4       35.73       41.43      3.06 o 
   9   1   4        0.17       -0.10      1.16 o 
  10   1   4      152.31      148.76      8.48 o 
  11   1   4        5.13        3.34      2.74 o 
  12   1   4      167.53      166.66     10.39 o 
  13   1   4       48.69       51.95      5.68 o 
  14   1   4       17.78       14.11      4.83 o 
 -16   2   4        3.38        3.25      2.82 o 
 -15   2   4        0.21       -3.22      3.22 o 
 -14   2   4        3.95        5.34      3.83 o 
 -13   2   4      132.13      145.27     14.78 o 
 -12   2   4       43.75       37.55      6.53 o 
 -11   2   4      407.55      419.95     22.78 o 
 -10   2   4       45.41       37.67      7.09 o 
  -9   2   4       70.65       65.70      8.28 o 
  -8   2   4        4.28        6.35      3.00 o 
  -7   2   4        0.11        0.50      1.28 o 
  -6   2   4      420.18      464.21     12.96 o 
  -5   2   4        2.69        1.83      1.03 o 
  -4   2   4        0.99        0.75      0.50 o 
  -3   2   4       10.31       17.26      1.39 o 
  -2   2   4      161.24      151.64      3.97 o 
  -1   2   4       21.65       21.19      1.80 o 
   0   2   4        7.46        9.03      1.19 o 
   1   2   4      873.04      931.24     12.33 o 
   2   2   4        3.36        4.56      0.76 o 
   3   2   4       43.40       39.42      2.05 o 
   4   2   4       25.66       26.68      1.77 o 
   5   2   4        2.66        3.11      0.79 o 
   6   2   4      129.64      139.34      5.50 o 
   7   2   4       31.05       27.98      3.00 o 
   8   2   4      587.07      582.40     10.14 o 
   9   2   4       50.86       54.19      6.90 o 
  10   2   4       12.04       14.99      2.59 o 
  11   2   4        0.31        2.21      1.18 o 
  12   2   4       74.59       70.62      9.24 o 
  13   2   4       16.10       15.30      4.88 o 
  14   2   4        0.00       -3.13      3.13 o 
 -16   3   4       20.75       23.78      7.10 o 
 -15   3   4       49.44       66.34     11.24 o 
 -14   3   4        0.11        2.12      3.04 o 
 -13   3   4       33.70       29.60      7.01 o 
 -12   3   4       86.17       84.96     11.24 o 
 -11   3   4        8.70        8.62      3.84 o 
 -10   3   4       18.87       19.83      3.36 o 
  -9   3   4      100.08      104.92      7.52 o 
  -8   3   4       63.90       62.79      5.54 o 
  -7   3   4        5.48        3.50      1.44 o 
  -6   3   4        0.93        1.67      1.32 o 
  -5   3   4        0.90       -0.05      0.83 o 
  -4   3   4        2.10        1.11      0.74 o 
  -3   3   4     1205.14     1240.24     43.07 o 
  -2   3   4      551.25      570.30     12.88 o 
  -1   3   4       31.58       37.65      3.47 o 
   0   3   4     3150.49     3107.78     21.82 o 
   1   3   4      645.63      629.95      9.31 o 
   2   3   4      340.84      375.64     10.22 o 
   3   3   4       12.74        9.22      1.11 o 
   4   3   4      308.82      316.76      6.01 o 
   5   3   4       59.77       51.08      3.45 o 
   6   3   4       51.79       55.12      3.42 o 
   7   3   4      812.15      799.84     16.11 o 
   8   3   4       29.09       26.48      2.95 o 
   9   3   4        7.37        4.24      1.50 o 
  10   3   4        5.05        3.92      2.89 o 
  11   3   4       15.03       14.90      4.10 o 
  12   3   4       29.75       36.98      7.08 o 
  13   3   4       10.28       12.29      4.72 o 
 -15   4   4       22.15       23.07      4.87 o 
 -14   4   4        2.03        2.26      1.70 o 
 -13   4   4       46.27       50.24      6.23 o 
 -12   4   4        0.21        2.31      2.24 o 
 -11   4   4        7.85        7.05      3.80 o 
 -10   4   4       91.57       83.43      7.19 o 
  -9   4   4      191.23      210.80     11.01 o 
  -8   4   4      207.17      198.12     27.00 o 
  -7   4   4        0.06       -1.01      1.01 o 
  -6   4   4        1.11        0.85      0.92 o 
  -5   4   4      294.29      323.02     10.63 o 
  -4   4   4        1.67        4.11      1.38 o 
  -3   4   4        0.23        0.72      0.91 o 
  -2   4   4       47.36       43.83      5.79 o 
  -1   4   4       13.76        7.88      2.95 o 
   0   4   4      387.91      395.87      8.50 o 
   1   4   4       60.46       50.10      4.00 o 
   2   4   4      156.68      177.88      6.44 o 
   3   4   4      697.05      718.84     11.13 o 
   4   4   4        9.23        9.61      1.49 o 
   5   4   4      132.43      121.11      7.83 o 
   6   4   4       17.62       19.18      3.35 o 
   7   4   4      118.89      114.01      8.20 o 
   8   4   4      339.86      348.48     18.87 o 
   9   4   4        3.48        3.17      2.07 o 
  10   4   4       89.87       94.89     10.96 o 
  11   4   4        0.71        1.44      1.33 o 
  12   4   4        0.65       -1.37      2.04 o 
  13   4   4        9.63       16.46      5.29 o 
 -14   5   4       24.76       32.47      5.60 o 
 -13   5   4        1.36        0.56      1.99 o 
 -12   5   4        3.68        6.34      2.52 o 
 -11   5   4        1.08        1.81      1.76 o 
 -10   5   4       19.76       21.61      8.82 o 
  -9   5   4      114.35      104.78      9.07 o 
  -8   5   4        0.03       -1.54      6.18 o 
  -7   5   4      171.75      173.36     16.89 o 
  -6   5   4        8.15        4.83      1.57 o 
  -5   5   4        0.60        1.27      1.00 o 
  -4   5   4        3.48        1.04      0.95 o 
  -3   5   4       15.31       10.35      2.15 o 
  -2   5   4      120.59      148.96     10.96 o 
  -1   5   4      224.98      209.74     13.30 o 
   0   5   4      193.45      186.09     13.23 o 
   1   5   4      203.88      199.14      7.25 o 
   2   5   4        2.76        0.52      0.79 o 
   3   5   4      118.31      118.75      6.07 o 
   4   5   4       81.07       83.74      5.95 o 
   5   5   4      192.86      206.13     11.09 o 
   6   5   4       25.26       27.76      4.31 o 
   7   5   4       24.72       22.86      3.95 o 
   8   5   4      105.23       89.55     10.44 o 
   9   5   4       69.76       82.43     10.46 o 
  10   5   4       43.71       44.61      7.81 o 
  11   5   4       45.26       46.69      8.37 o 
  12   5   4       50.49       46.77      8.96 o 
 -13   6   4        4.13        8.66      3.12 o 
 -12   6   4        4.25        3.46      3.29 o 
 -11   6   4        3.93        4.76      3.41 o 
 -10   6   4        3.22        5.39      2.85 o 
  -9   6   4       22.00       31.32      7.38 o 
  -8   6   4      144.74      177.67     15.83 o 
  -7   6   4        6.60        4.78      3.16 o 
  -6   6   4       97.57      103.75      6.66 o 
  -5   6   4        4.11        3.49      1.57 o 
  -4   6   4       70.98       71.55      5.86 o 
  -3   6   4      108.29      109.62      7.23 o 
  -2   6   4      162.98      163.33     12.05 o 
  -1   6   4        2.35        1.33      1.65 o 
   0   6   4       51.28       45.31      6.83 o 
   1   6   4       23.84       23.44      4.02 o 
   2   6   4       34.01       29.05      4.49 o 
   3   6   4      114.35      110.24      9.00 o 
   4   6   4       14.67       16.53      2.90 o 
   5   6   4      314.64      307.89     21.14 o 
   6   6   4       27.99       30.51      4.68 o 
   7   6   4       24.66       13.91      6.65 o 
   8   6   4       34.98       38.30      7.34 o 
   9   6   4        9.44        4.59      3.08 o 
  10   6   4        0.37        0.23      2.67 o 
 -11   7   4       18.89       20.43      6.57 o 
 -10   7   4        9.87        3.97      2.94 o 
  -9   7   4       35.10       43.24      8.79 o 
  -8   7   4        5.66       16.14      5.36 o 
  -7   7   4        1.01        3.47      3.77 o 
  -6   7   4       59.31       54.88      9.34 o 
  -5   7   4       81.54       81.14     11.10 o 
  -4   7   4       21.88       11.45      3.47 o 
  -3   7   4      248.64      238.12     11.38 o 
  -2   7   4        5.65        1.35      2.21 o 
  -1   7   4       53.05       41.70      5.46 o 
   0   7   4       84.40       72.90      7.09 o 
   1   7   4       52.65       68.44      7.10 o 
   2   7   4        1.24        4.60      2.27 o 
   3   7   4       47.50       47.45      8.35 o 
   4   7   4       78.19       84.02     10.81 o 
   5   7   4        0.07       -1.46      1.59 o 
   6   7   4        0.43        0.14      2.01 o 
   7   7   4        2.39        2.53      1.94 o 
   8   7   4       53.25       60.12     10.13 o 
  -8   8   4        7.28        6.39      3.44 o 
  -7   8   4        4.10        5.29      4.13 o 
  -6   8   4        2.83        5.91      3.39 o 
  -5   8   4       17.91       10.18      4.37 o 
  -4   8   4        8.71        8.31      4.26 o 
  -3   8   4        0.00       -1.11      2.43 o 
  -2   8   4       31.81       36.22      5.16 o 
  -1   8   4       24.38       20.99      4.09 o 
   0   8   4       52.82       52.77      6.27 o 
   1   8   4       50.89       50.69      7.17 o 
   2   8   4      141.13      130.81     10.68 o 
   3   8   4       20.30       27.97      8.80 o 
   4   8   4       55.51       56.89      5.95 o 
   5   8   4       39.51       28.99      4.48 o 
   6   8   4       41.61       41.77      5.55 o 
  -3   9   4        6.80       11.56      3.83 o 
  -2   9   4        2.44        5.56      3.87 o 
  -1   9   4        1.27        1.55      4.01 o 
   0   9   4       41.23       60.25     11.47 o 
   1   9   4       54.33       57.90      8.56 o 
 -16   1   5        4.82        0.93      1.50 o 
 -15   1   5        0.28        0.86      1.42 o 
 -14   1   5        0.39       -0.64      1.49 o 
 -13   1   5        9.99        5.91      3.07 o 
 -12   1   5       80.75       91.20      7.80 o 
 -11   1   5       14.15       12.72      3.03 o 
 -10   1   5       17.64       16.34      2.94 o 
  -9   1   5      245.38      252.49     10.92 o 
  -8   1   5        9.90       11.54      2.29 o 
  -7   1   5       18.17       20.28      2.86 o 
  -6   1   5      348.53      364.91     10.77 o 
  -5   1   5      123.16      125.69      4.92 o 
  -4   1   5        3.03        7.32      0.97 o 
  -3   1   5        4.27        5.14      0.82 o 
  -2   1   5       92.97       90.13      2.76 o 
  -1   1   5        0.66        0.68      0.27 o 
   0   1   5     1108.65     1109.21      8.55 o 
   1   1   5        4.92        6.80      0.98 o 
   2   1   5      244.62      267.08      4.72 o 
   3   1   5       70.48       72.15      1.88 o 
   4   1   5      130.15      141.43      3.15 o 
   5   1   5       32.99       29.57      1.68 o 
   6   1   5       64.80       61.44      2.56 o 
   7   1   5      170.97      170.80      6.76 o 
   8   1   5       44.79       41.72      3.65 o 
   9   1   5       63.74       57.14      4.59 o 
  10   1   5        0.16       -0.07      1.05 o 
  11   1   5       12.04        8.57      2.90 o 
  12   1   5        0.69        2.00      1.96 o 
  13   1   5        4.15        1.44      5.02 o 
 -16   2   5       21.64       32.07      7.79 o 
 -15   2   5        0.28        0.04      2.54 o 
 -14   2   5       21.05       27.17      7.27 o 
 -13   2   5       10.86        7.86      3.64 o 
 -12   2   5        0.10       -2.25      2.89 o 
 -11   2   5       12.17       14.34      4.34 o 
 -10   2   5        1.10        2.52      2.35 o 
  -9   2   5      115.66      122.24     11.18 o 
  -8   2   5       93.49       88.55      9.16 o 
  -7   2   5       32.70       30.68      3.77 o 
  -6   2   5       45.18       49.12      4.36 o 
  -5   2   5        1.58        0.35      1.12 o 
  -4   2   5       17.49       19.96      2.07 o 
  -3   2   5      504.05      496.55      8.34 o 
  -2   2   5       57.28       63.45      3.46 o 
  -1   2   5      280.49      285.27      6.97 o 
   0   2   5        0.03        0.68      1.44 o 
   1   2   5       82.97       99.50      3.51 o 
   2   2   5      109.19      120.54      5.12 o 
   3   2   5      286.47      292.20      5.53 o 
   4   2   5       33.89       31.14      1.96 o 
   5   2   5        0.00        0.20      0.46 o 
   6   2   5       40.33       44.45      3.00 o 
   7   2   5       22.66       28.81      3.24 o 
   8   2   5      453.10      457.34     13.76 o 
   9   2   5        0.50        0.64      1.19 o 
  10   2   5        0.28        0.10      1.12 o 
  11   2   5       52.95       56.19      6.24 o 
  12   2   5        8.00       11.43      8.14 o 
  13   2   5       12.48       16.04      4.23 o 
 -15   3   5        5.14        3.83      3.46 o 
 -14   3   5       25.87       33.23      7.63 o 
 -13   3   5       14.46       16.03      5.55 o 
 -12   3   5       12.54       13.24      3.05 o 
 -11   3   5      126.65      135.61      9.48 o 
 -10   3   5      171.32      155.20      9.76 o 
  -9   3   5        9.72       10.34      2.60 o 
  -8   3   5       53.90       49.42      5.15 o 
  -7   3   5      117.04      116.88      5.78 o 
  -6   3   5       41.05       45.25      3.51 o 
  -5   3   5       20.61       20.93      2.36 o 
  -4   3   5        6.03        4.28      1.71 o 
  -3   3   5      347.23      350.85     16.12 o 
  -2   3   5       49.34       52.64      4.13 o 
  -1   3   5       44.15       60.20      7.10 o 
   0   3   5      133.66      145.94     11.04 o 
   1   3   5        0.67        2.46      0.85 o 
   2   3   5      327.53      354.91      8.59 o 
   3   3   5       14.69       18.15      1.58 o 
   4   3   5      118.00      114.31      3.96 o 
   5   3   5        7.17        6.85      1.47 o 
   6   3   5        5.44        5.37      1.26 o 
   7   3   5      573.46      563.03     11.07 o 
   8   3   5       24.65       26.31      3.37 o 
   9   3   5      201.43      187.42     10.68 o 
  10   3   5       41.33       40.28      8.84 o 
  11   3   5        3.66        5.05      2.26 o 
  12   3   5       45.58       45.10      6.02 o 
  13   3   5        4.02       10.72      7.32 o 
 -15   4   5       10.45       10.87      3.36 o 
 -14   4   5       42.76       43.55      6.34 o 
 -13   4   5        0.19        0.53      1.60 o 
 -12   4   5        3.46        1.04      1.35 o 
 -11   4   5        0.00       -0.27      1.66 o 
 -10   4   5       60.26       59.58      6.31 o 
  -9   4   5      118.93      113.09      8.32 o 
  -8   4   5       35.55       30.69      4.22 o 
  -7   4   5       51.00       50.04      3.96 o 
  -6   4   5        0.07       -0.93      0.93 o 
  -5   4   5        0.52        0.14      0.97 o 
  -4   4   5       17.01       18.18      2.81 o 
  -3   4   5       12.70       17.18      2.74 o 
  -2   4   5       48.60       63.30     10.05 o 
  -1   4   5      148.28      156.44      7.24 o 
   0   4   5       93.40       97.58      5.31 o 
   1   4   5       72.35       73.82      8.51 o 
   2   4   5       12.37        8.68      1.88 o 
   3   4   5      259.40      253.33      7.13 o 
   4   4   5        3.87        6.50      1.22 o 
   5   4   5        0.01       -0.10      1.19 o 
   6   4   5      146.27      153.18      5.53 o 
   7   4   5        3.97        6.14      2.09 o 
   8   4   5      189.68      181.40     10.71 o 
   9   4   5        4.73        5.65      3.76 o 
  10   4   5       52.91       57.53      8.49 o 
  11   4   5       55.86       61.95      7.15 o 
  12   4   5        0.19        3.24      4.32 o 
 -14   5   5       16.81       28.41      5.11 o 
 -13   5   5        2.83        2.57      2.06 o 
 -12   5   5        1.50        1.43      1.69 o 
 -11   5   5      110.58      114.48      9.31 o 
 -10   5   5       97.44       97.16      8.39 o 
  -9   5   5        4.87        8.73      2.70 o 
  -8   5   5       61.57       68.23     12.27 o 
  -7   5   5        0.18       -0.07      1.17 o 
  -6   5   5        1.47        0.60      1.83 o 
  -5   5   5       14.69       16.24      2.91 o 
  -4   5   5      161.59      179.24      8.95 o 
  -3   5   5      307.35      333.29     30.63 o 
  -2   5   5       76.61       83.80      8.65 o 
  -1   5   5       15.49       10.86      2.98 o 
   0   5   5      301.78      319.35     18.17 o 
   1   5   5        8.06        6.60      3.93 o 
   2   5   5       20.45       21.28      2.53 o 
   3   5   5        9.87       11.60      2.31 o 
   4   5   5        8.74       11.61      2.49 o 
   5   5   5        1.92        2.79      1.67 o 
   6   5   5       17.67       19.14      3.13 o 
   7   5   5        7.08       11.89      2.57 o 
   8   5   5        6.81        5.87      2.31 o 
   9   5   5       10.91       18.15      7.43 o 
  10   5   5        0.00        0.32      5.05 o 
  11   5   5        8.72       13.73      3.94 o 
 -12   6   5       39.66       38.96      5.82 o 
 -11   6   5       20.12       21.39      6.31 o 
 -10   6   5       59.30       54.54      9.67 o 
  -9   6   5      179.24      195.33     17.41 o 
  -8   6   5        0.55        1.68      1.42 o 
  -7   6   5        8.49        7.06      2.02 o 
  -6   6   5        3.19        5.49      1.80 o 
  -5   6   5      283.54      262.98     11.55 o 
  -4   6   5       30.94       36.25      4.44 o 
  -3   6   5      148.55      134.46      8.47 o 
  -2   6   5      159.76      179.73     13.61 o 
  -1   6   5        5.97       10.72      3.56 o 
   0   6   5        0.09       -2.72      2.72 o 
   1   6   5       27.66       36.67      8.12 o 
   2   6   5       72.58       69.35     12.54 o 
   3   6   5       42.82       40.10      5.94 o 
   4   6   5       22.21       22.36      3.31 o 
   5   6   5       38.24       30.01      4.07 o 
   6   6   5        2.85        1.83      2.39 o 
   7   6   5       13.83       16.79      3.28 o 
   8   6   5       48.25       52.46      6.53 o 
   9   6   5        1.28        5.33      5.99 o 
 -10   7   5       13.04        6.00      3.19 o 
  -9   7   5        7.46        4.94      3.58 o 
  -8   7   5        3.99       -0.33      2.54 o 
  -7   7   5        1.10       -3.29      3.32 o 
  -6   7   5        0.16        0.18      2.41 o 
  -5   7   5       20.50       21.79      3.56 o 
  -4   7   5      156.38      164.06      9.76 o 
  -3   7   5       24.86       28.51      4.24 o 
  -2   7   5        0.01        4.72      2.96 o 
  -1   7   5       27.88       18.74      4.80 o 
   0   7   5        5.87        6.46      2.61 o 
   1   7   5       87.64       84.70      8.05 o 
   2   7   5       13.64       19.73      4.24 o 
   3   7   5      122.10      138.26     10.89 o 
   4   7   5       21.82       24.90      3.96 o 
   5   7   5        2.25        2.35      1.62 o 
   6   7   5       20.52       20.93      3.67 o 
   7   7   5        0.58        0.94      3.05 o 
   8   7   5       21.07       25.56     10.65 o 
  -8   8   5        4.43        5.47      3.80 o 
  -7   8   5       17.58       13.49      5.43 o 
  -6   8   5       40.88       48.01      9.15 o 
  -5   8   5        6.38        6.43      3.01 o 
  -4   8   5        6.52        5.16      3.60 o 
  -3   8   5        3.66        2.17      2.78 o 
  -2   8   5        1.58        2.48      2.15 o 
  -1   8   5       16.77       12.30      3.85 o 
   0   8   5        0.11       -1.43      1.94 o 
   1   8   5       34.40       25.98      5.09 o 
   2   8   5       62.88       65.90      8.06 o 
   3   8   5       41.70       51.37      5.82 o 
   4   8   5        1.28        3.04      1.68 o 
   5   8   5       19.04       19.59      3.75 o 
 -16   0   6        0.00       -2.85      2.85 o 
 -15   0   6        4.17        5.07      2.94 o 
 -14   0   6        3.33        1.64      2.27 o 
 -13   0   6      110.25      112.87     12.72 o 
 -12   0   6       43.03       41.35      7.49 o 
 -11   0   6        0.21        0.57      1.36 o 
 -10   0   6      163.86      192.28     14.35 o 
  -9   0   6       29.85       31.07      5.46 o 
  -8   0   6      260.71      251.47     14.55 o 
  -7   0   6      376.68      442.32     18.10 o 
  -6   0   6      721.80      765.33     21.84 o 
  -5   0   6       67.26       77.09      4.53 o 
  -4   0   6       17.55       22.03      2.01 o 
  -3   0   6     2836.46     2860.86     17.76 o 
  -2   0   6       65.53       73.75      2.48 o 
  -1   0   6     2526.92     2622.15     28.70 o 
   0   0   6     1631.70     1824.83     36.57 o 
   1   0   6     1180.49     1286.20     31.10 o 
   2   0   6      843.59      944.01     16.59 o 
   3   0   6      451.12      485.67      9.70 o 
   4   0   6      194.58      191.05      6.63 o 
   5   0   6       43.59       34.56      3.25 o 
   6   0   6       73.00       77.73      4.81 o 
   7   0   6       53.01       64.79      8.53 o 
   8   0   6      499.23      505.99     21.42 o 
   9   0   6      111.52      120.31     10.93 o 
  10   0   6       99.40      106.46      7.55 o 
  11   0   6        0.78        3.49      2.93 o 
  12   0   6        0.18        6.66      3.93 o 
  13   0   6        2.72        3.84      2.03 o 
 -16   1   6        3.86        0.99      1.58 o 
 -15   1   6        4.31        5.19      7.24 o 
 -14   1   6        1.92        2.89      1.93 o 
 -13   1   6       54.23       56.37      6.58 o 
 -12   1   6       79.85       79.34      8.94 o 
 -11   1   6       57.92       61.81      6.09 o 
 -10   1   6        9.85        7.92      2.31 o 
  -9   1   6        7.61        5.68      2.05 o 
  -8   1   6        5.62        6.50      1.76 o 
  -7   1   6       61.88       63.22      4.90 o 
  -6   1   6       20.67       23.11      2.74 o 
  -5   1   6       52.63       47.53      3.37 o 
  -4   1   6       56.69       64.78      3.06 o 
  -3   1   6      200.63      219.41      6.46 o 
  -2   1   6      556.27      570.60      7.19 o 
  -1   1   6      689.19      711.34      6.98 o 
   0   1   6     1223.25     1226.93     24.85 o 
   1   1   6      900.86     1042.13     19.94 o 
   2   1   6      986.99     1005.43     32.31 o 
   3   1   6        5.84        9.42      0.79 o 
   4   1   6       17.42       17.77      1.02 o 
   5   1   6       38.62       37.54      1.78 o 
   6   1   6      274.57      281.17      4.77 o 
   7   1   6      711.29      733.61     16.22 o 
   8   1   6      106.38      113.58      5.95 o 
   9   1   6       33.67       35.31      3.52 o 
  10   1   6        6.45        4.83      1.61 o 
  11   1   6        5.05        6.34      3.92 o 
  12   1   6        1.97        0.07      3.52 o 
 -16   2   6        1.30        3.73      2.82 o 
 -15   2   6       33.08       31.79      7.60 o 
 -14   2   6        2.71        0.68      1.61 o 
 -13   2   6        6.11        6.58      3.33 o 
 -12   2   6      190.12      189.38     16.29 o 
 -11   2   6        1.67        4.41      2.62 o 
 -10   2   6       54.71       53.09      8.25 o 
  -9   2   6        3.00        6.29      3.23 o 
  -8   2   6       21.37       18.44      3.11 o 
  -7   2   6        0.53       -0.35      1.29 o 
  -6   2   6       67.70       71.26      4.47 o 
  -5   2   6       62.94       82.45      4.59 o 
  -4   2   6        9.71        5.83      1.63 o 
  -3   2   6       20.29       21.40      1.85 o 
  -2   2   6        2.63        4.53      0.92 o 
  -1   2   6       57.82       47.15      2.93 o 
   0   2   6      151.59      158.80      4.29 o 
   1   2   6      556.88      576.87      9.68 o 
   2   2   6        6.72        6.32      1.19 o 
   3   2   6       11.64       12.99      1.18 o 
   4   2   6       19.62       17.33      1.47 o 
   5   2   6       30.61       32.76      2.17 o 
   6   2   6      151.10      147.08      5.57 o 
   7   2   6      124.06      125.70      5.43 o 
   8   2   6      165.22      181.27      7.56 o 
   9   2   6       42.41       42.87      3.85 o 
  10   2   6       54.43       56.40      4.60 o 
  11   2   6       48.64       54.58      9.96 o 
  12   2   6       20.86       19.76      6.36 o 
 -15   3   6       35.39       32.75      9.95 o 
 -14   3   6       35.25       40.57      6.38 o 
 -13   3   6       94.32      104.10      9.10 o 
 -12   3   6       68.45       77.12      9.06 o 
 -11   3   6      927.37      955.48     32.37 o 
 -10   3   6        3.69        3.92      1.95 o 
  -9   3   6      144.76      144.52      9.34 o 
  -8   3   6      208.99      220.87     10.97 o 
  -7   3   6       80.72       83.06      5.17 o 
  -6   3   6       43.00       43.96      3.65 o 
  -5   3   6        6.92        7.24      2.22 o 
  -4   3   6     1243.05     1222.72     18.11 o 
  -3   3   6       35.74       32.90      3.45 o 
  -2   3   6      122.31      121.81      6.50 o 
  -1   3   6       18.95       20.56      2.83 o 
   0   3   6       24.56       31.34      5.77 o 
   1   3   6       21.72       28.97      2.03 o 
   2   3   6       26.81       25.47      2.36 o 
   3   3   6        0.32        0.51      1.02 o 
   4   3   6      170.84      186.37      6.06 o 
   5   3   6        6.43        8.09      1.45 o 
   6   3   6        9.54        9.54      1.74 o 
   7   3   6       95.81       91.34      4.68 o 
   8   3   6        2.52        4.31      1.04 o 
   9   3   6      230.14      231.86     13.82 o 
  10   3   6        0.05        2.02      3.08 o 
  11   3   6       22.74       25.54      7.49 o 
  12   3   6        3.07        3.76      4.47 o 
 -14   4   6      116.80      124.58     10.51 o 
 -13   4   6        0.38        2.33      4.36 o 
 -12   4   6       29.05       27.71      6.03 o 
 -11   4   6       15.88       15.16      3.45 o 
 -10   4   6        3.69       -0.49      1.81 o 
  -9   4   6      169.94      198.97     11.26 o 
  -8   4   6      142.15      138.98      7.05 o 
  -7   4   6       91.21       90.22      5.52 o 
  -6   4   6       89.52       80.93      5.19 o 
  -5   4   6        5.66        6.63      1.77 o 
  -4   4   6       32.12       27.69      3.62 o 
  -3   4   6      386.13      397.08     12.84 o 
  -2   4   6       81.41       72.94      5.66 o 
  -1   4   6        0.90        0.55      1.06 o 
   0   4   6        2.06       -0.07      3.90 o 
   1   4   6       15.14       12.74      3.33 o 
   2   4   6      181.19      157.98     13.76 o 
   3   4   6       41.07       31.79      3.41 o 
   4   4   6       30.09       32.87      3.62 o 
   5   4   6       36.23       36.78      2.94 o 
   6   4   6      248.75      249.14      8.26 o 
   7   4   6       32.11       26.87      3.43 o 
   8   4   6        1.93        0.34      2.75 o 
   9   4   6       11.57       16.96      4.90 o 
  10   4   6       28.31       25.95      4.59 o 
  11   4   6       29.10       29.14      8.11 o 
 -13   5   6       23.43       25.87      5.14 o 
 -12   5   6        8.63        6.82      2.61 o 
 -11   5   6       21.51       19.26      4.03 o 
 -10   5   6      128.18      122.64      9.82 o 
  -9   5   6       34.26       29.89      4.83 o 
  -8   5   6       65.34       70.57      5.20 o 
  -7   5   6       21.37       25.25      3.64 o 
  -6   5   6       84.07       84.39      6.50 o 
  -5   5   6        0.99        0.24      1.08 o 
  -4   5   6      264.68      264.83     11.36 o 
  -3   5   6       97.38       98.03      7.02 o 
  -2   5   6       51.59       58.70      5.49 o 
  -1   5   6       23.03       19.26      4.99 o 
   0   5   6        8.26       -0.83      3.40 o 
   1   5   6       53.53       48.01      7.71 o 
   2   5   6      120.10      115.71      8.97 o 
   3   5   6       74.46       78.12      5.79 o 
   4   5   6      109.18      114.94      7.02 o 
   5   5   6        0.62        0.10      1.23 o 
   6   5   6        2.62        3.10      1.65 o 
   7   5   6        3.38        7.10      2.11 o 
   8   5   6       18.75       22.24      4.19 o 
   9   5   6       57.99       60.43      6.74 o 
  10   5   6       10.83       16.33      6.58 o 
 -12   6   6       19.15       15.50      3.68 o 
 -11   6   6        3.69        0.18      1.58 o 
 -10   6   6        2.52       -1.13      2.23 o 
  -9   6   6       89.37       94.10     12.21 o 
  -8   6   6        1.98        4.70      3.32 o 
  -7   6   6       30.43       30.75      4.18 o 
  -6   6   6       56.25       50.54      5.32 o 
  -5   6   6       14.20       15.23      4.41 o 
  -4   6   6       43.26       42.10      4.98 o 
  -3   6   6       85.28       90.95      8.19 o 
  -2   6   6       15.45       10.37      4.28 o 
  -1   6   6        3.25        4.50      3.17 o 
   0   6   6        0.80       -1.32      2.90 o 
   1   6   6       27.96       29.50      4.81 o 
   2   6   6       50.39       55.75      6.60 o 
   3   6   6      289.57      286.11     11.71 o 
   4   6   6       20.61       19.18      3.20 o 
   5   6   6       13.54       15.94      2.90 o 
   6   6   6       18.63       22.49      3.43 o 
   7   6   6        7.87       -0.26      2.50 o 
   8   6   6        3.15        8.34      2.64 o 
 -10   7   6       10.70        4.92      2.64 o 
  -9   7   6       49.75       48.93      9.31 o 
  -8   7   6        7.32       15.14      5.98 o 
  -7   7   6        3.31        5.03      2.79 o 
  -6   7   6       19.23       24.98      6.44 o 
  -5   7   6        5.05        3.03      1.76 o 
  -4   7   6      205.14      167.21     10.27 o 
  -3   7   6        5.97        3.62      1.83 o 
  -2   7   6       97.99       89.13     15.07 o 
  -1   7   6        1.18        4.88      3.52 o 
   0   7   6       39.80       35.91      5.54 o 
   1   7   6        2.93       -0.23      2.14 o 
   2   7   6       18.75       19.71      4.53 o 
   3   7   6      123.63      118.52      8.14 o 
   4   7   6       34.01       32.99      4.29 o 
   5   7   6        0.20        1.46      2.13 o 
   6   7   6        3.97        1.76      1.75 o 
  -6   8   6       29.11       39.45      8.52 o 
  -5   8   6       13.62       16.91      5.46 o 
  -4   8   6       13.38       10.47      4.67 o 
  -3   8   6        0.15        0.09      1.57 o 
  -2   8   6        2.65        3.04      2.25 o 
  -1   8   6       39.37       40.67      5.99 o 
   0   8   6        5.19        5.46      2.19 o 
   1   8   6       53.21       52.71      7.06 o 
   2   8   6        0.48       -0.48      1.94 o 
   3   8   6      133.66      127.13      8.99 o 
 -15   1   7       14.56       14.52      6.77 o 
 -14   1   7        0.04       -0.97      1.52 o 
 -13   1   7       87.94       75.32      7.51 o 
 -12   1   7        9.37       11.14      2.72 o 
 -11   1   7        0.20       -1.07      1.55 o 
 -10   1   7       18.75       15.40      3.07 o 
  -9   1   7       32.32       34.12      4.24 o 
  -8   1   7        4.56        4.03      1.40 o 
  -7   1   7       16.93       16.84      4.42 o 
  -6   1   7      103.46      115.11      5.71 o 
  -5   1   7        6.08        4.22      2.59 o 
  -4   1   7        1.19        0.44      0.45 o 
  -3   1   7      106.23      108.46      3.54 o 
  -2   1   7       85.30       80.87      2.55 o 
  -1   1   7       90.01      105.07      2.56 o 
   0   1   7        0.31        0.51      1.05 o 
   1   1   7       40.14       49.91      4.76 o 
   2   1   7       33.79       37.42      4.34 o 
   3   1   7       42.85       45.42      3.25 o 
   4   1   7       23.45       21.42      1.17 o 
   5   1   7       41.59       42.71      2.63 o 
   6   1   7        7.31        7.74      1.28 o 
   7   1   7        3.40        3.22      2.23 o 
   8   1   7        6.19        7.86      3.56 o 
   9   1   7       45.13       42.59      5.33 o 
  10   1   7       18.78       16.52      3.53 o 
  11   1   7        2.12        2.26      2.11 o 
  12   1   7        0.94       -0.20      2.62 o 
 -15   2   7        0.84        7.00      3.99 o 
 -14   2   7      120.25      132.59     14.78 o 
 -13   2   7       50.68       66.75     10.10 o 
 -12   2   7      180.59      188.50     16.16 o 
 -11   2   7       65.34       76.41      9.90 o 
 -10   2   7       60.98       56.01      8.28 o 
  -9   2   7      135.66      132.95      8.82 o 
  -8   2   7        6.03        3.79      1.67 o 
  -7   2   7      120.12      123.73      6.31 o 
  -6   2   7       31.88       35.95      4.93 o 
  -5   2   7      226.42      233.63      8.03 o 
  -4   2   7        0.01        0.70      0.87 o 
  -3   2   7      329.03      321.88      7.20 o 
  -2   2   7       67.73       62.42      3.92 o 
  -1   2   7      116.51      131.44      3.60 o 
   0   2   7        0.38        0.89      0.60 o 
   1   2   7       34.65       30.00      1.77 o 
   2   2   7       96.77       98.82      3.14 o 
   3   2   7      103.27      104.84      3.66 o 
   4   2   7       13.42       10.94      1.44 o 
   5   2   7       21.38       18.74      1.98 o 
   6   2   7      336.53      348.61      8.70 o 
   7   2   7       88.69       89.34      4.63 o 
   8   2   7       41.98       30.12      4.41 o 
   9   2   7       40.06       51.42      5.81 o 
  10   2   7       67.92       72.50     11.26 o 
  11   2   7        6.97        1.71      2.15 o 
 -15   3   7        5.75        5.66      4.51 o 
 -14   3   7        4.92        1.32      5.28 o 
 -13   3   7        3.10        5.95      6.04 o 
 -12   3   7        0.39        1.53      1.88 o 
 -11   3   7       66.20       78.50      7.68 o 
 -10   3   7       89.88       99.64      8.32 o 
  -9   3   7      410.27      416.80     15.99 o 
  -8   3   7       83.03       97.98      7.52 o 
  -7   3   7       75.29       78.76      5.26 o 
  -6   3   7       82.94       69.78      5.76 o 
  -5   3   7        0.89        5.03      1.35 o 
  -4   3   7      827.41      796.28     15.28 o 
  -3   3   7       16.47       18.57      2.81 o 
  -2   3   7      628.81      628.44     15.02 o 
  -1   3   7       22.07       22.87      2.84 o 
   0   3   7       21.57       23.88      2.11 o 
   1   3   7       12.28       12.18      1.57 o 
   2   3   7        0.01       -0.03      0.87 o 
   3   3   7       57.54       49.63      3.19 o 
   4   3   7       50.00       51.72      3.28 o 
   5   3   7        6.81        5.91      1.17 o 
   6   3   7        9.56        5.44      1.26 o 
   7   3   7       11.20        8.57      1.62 o 
   8   3   7       28.34       25.17      6.65 o 
   9   3   7        2.41        4.70      3.20 o 
  10   3   7       11.55       10.34      4.55 o 
  11   3   7       13.42       19.22      7.08 o 
 -14   4   7        6.36        7.86      2.51 o 
 -13   4   7        2.33        3.53      5.55 o 
 -12   4   7       13.94       16.04      3.97 o 
 -11   4   7       23.19       20.57      3.99 o 
 -10   4   7      181.89      188.89     11.62 o 
  -9   4   7      151.14      159.36     10.39 o 
  -8   4   7      179.04      202.17      8.92 o 
  -7   4   7       47.13       43.02      4.02 o 
  -6   4   7        0.38        1.59      1.51 o 
  -5   4   7      601.72      594.59     20.06 o 
  -4   4   7      110.39      110.29     10.42 o 
  -3   4   7      558.49      546.86     15.70 o 
  -2   4   7      286.47      309.03     18.80 o 
  -1   4   7       10.79       11.81      2.36 o 
   0   4   7      113.65       92.52     10.39 o 
   1   4   7        7.28        6.80      2.80 o 
   2   4   7      135.08      123.67      7.54 o 
   3   4   7        0.35        0.73      1.00 o 
   4   4   7      123.18      127.86      5.52 o 
   5   4   7       18.37       18.51      2.28 o 
   6   4   7        0.00        0.91      1.12 o 
   7   4   7        1.41        0.88      1.10 o 
   8   4   7        3.15       -1.15      2.99 o 
   9   4   7        1.09        8.06      5.20 o 
  10   4   7       46.27       57.74     10.88 o 
 -13   5   7        6.42        7.66      3.21 o 
 -12   5   7        9.87        7.51      2.74 o 
 -11   5   7       19.37       22.29      7.06 o 
 -10   5   7       32.73       36.09      5.19 o 
  -9   5   7       13.29       12.74      3.69 o 
  -8   5   7       39.27       39.85      4.88 o 
  -7   5   7        5.56        3.35      1.33 o 
  -6   5   7        0.90        1.39      2.37 o 
  -5   5   7        3.94        5.90      5.27 o 
  -4   5   7       71.05       67.90      6.08 o 
  -3   5   7       78.74       83.03      7.21 o 
  -2   5   7       20.24       23.72      3.90 o 
  -1   5   7        2.92        3.53      1.23 o 
   0   5   7       53.17       58.83      8.86 o 
   1   5   7        1.09       -2.75      2.75 o 
   2   5   7       10.23        2.43      1.94 o 
   3   5   7       22.22       19.64      2.95 o 
   4   5   7        0.01        0.51      1.31 o 
   5   5   7        0.01        2.83      1.50 o 
   6   5   7        0.21        1.77      1.57 o 
   7   5   7       17.15       13.26      3.94 o 
   8   5   7       18.00       23.05      5.46 o 
   9   5   7       65.26       71.67     12.17 o 
 -11   6   7        0.22        1.05      2.07 o 
 -10   6   7        5.45        0.48      2.54 o 
  -9   6   7       37.50       35.51      7.64 o 
  -8   6   7        1.55        0.18      2.91 o 
  -7   6   7       53.31       51.58      5.59 o 
  -6   6   7        8.48       12.53      2.89 o 
  -5   6   7       21.82       21.95      3.68 o 
  -4   6   7        7.92        4.52      1.90 o 
  -3   6   7        7.44        7.44      3.05 o 
  -2   6   7        1.78        6.41      2.37 o 
  -1   6   7       67.03       59.57      6.30 o 
   0   6   7       41.43       35.25      7.37 o 
   1   6   7        2.38       -0.90      2.82 o 
   2   6   7       29.04       24.04      4.53 o 
   3   6   7       22.04       23.47      3.49 o 
   4   6   7       14.63       16.63      3.27 o 
   5   6   7        0.33       -0.78      1.19 o 
   6   6   7       84.91       91.81      7.06 o 
   7   6   7        0.67        6.27      3.67 o 
  -9   7   7        1.87        0.29      2.23 o 
  -8   7   7       16.11       29.88      7.30 o 
  -7   7   7       40.42       40.09      8.10 o 
  -6   7   7        0.66       -0.13      1.41 o 
  -5   7   7        2.90        0.19      1.37 o 
  -4   7   7        0.93        1.93      1.67 o 
  -3   7   7       23.14       18.89      3.56 o 
  -2   7   7        3.14       -1.39      1.39 o 
  -1   7   7        9.13       12.09      3.01 o 
   0   7   7       43.80       41.01      5.93 o 
   1   7   7       13.62       13.65      3.48 o 
   2   7   7       11.76        7.68      3.46 o 
   3   7   7        4.87        1.91      2.35 o 
   4   7   7        0.03       -0.36      1.40 o 
   5   7   7        6.15        2.94      2.19 o 
  -4   8   7        8.80        7.58      4.04 o 
  -3   8   7        1.29        0.52      2.85 o 
  -2   8   7        1.75        0.62      2.65 o 
  -1   8   7        4.11        1.13      1.26 o 
   0   8   7       11.24       14.07      4.13 o 
 -15   0   8       16.01       18.09      6.05 o 
 -14   0   8        0.17        3.49      3.70 o 
 -13   0   8        1.15       -1.87      2.59 o 
 -12   0   8       23.99       23.69      6.12 o 
 -11   0   8       10.29        9.80      3.66 o 
 -10   0   8      213.63      207.27     15.07 o 
  -9   0   8        0.03        1.52      1.33 o 
  -8   0   8        6.49        6.61      2.38 o 
  -7   0   8       10.38       13.17      3.28 o 
  -6   0   8        0.46        0.41      0.91 o 
  -5   0   8       43.64       47.43      3.49 o 
  -4   0   8       17.97       16.93      1.63 o 
  -3   0   8       51.07       43.32      2.81 o 
  -2   0   8      141.05      135.45      7.86 o 
  -1   0   8        3.49        3.05      1.74 o 
   0   0   8      378.04      402.51     20.19 o 
   1   0   8      134.83      137.74     12.09 o 
   2   0   8       28.16       26.80      5.48 o 
   3   0   8        8.38        8.21      3.38 o 
   4   0   8        5.10        2.87      1.63 o 
   5   0   8      183.53      171.89      8.86 o 
   6   0   8      226.99      238.56     17.19 o 
   7   0   8      383.48      380.42     22.24 o 
   8   0   8       80.39       95.57     11.54 o 
   9   0   8        8.48        9.65      4.40 o 
  10   0   8        0.11        2.06      2.77 o 
  11   0   8       48.46       57.51      9.72 o 
 -15   1   8        0.99       -0.88      1.81 o 
 -14   1   8        8.88       13.32      3.59 o 
 -13   1   8       14.58       20.12      4.11 o 
 -12   1   8        3.51        2.16      1.39 o 
 -11   1   8       88.30       80.07      7.08 o 
 -10   1   8       17.94       15.35      4.22 o 
  -9   1   8        2.01        2.01      1.48 o 
  -8   1   8        0.13        0.48      1.52 o 
  -7   1   8       64.70       61.61      5.44 o 
  -6   1   8        3.68        3.52      1.16 o 
  -5   1   8       10.77        8.97      1.93 o 
  -4   1   8       75.20       71.32      2.78 o 
  -3   1   8        5.13        4.48      0.84 o 
  -2   1   8      324.68      323.12      4.98 o 
  -1   1   8      211.96      227.85      8.03 o 
   0   1   8        0.14       -1.36      1.90 o 
   1   1   8      159.64      170.19      9.49 o 
   2   1   8      147.48      153.47      9.11 o 
   3   1   8        0.29        0.85      0.98 o 
   4   1   8        1.91        3.76      1.43 o 
   5   1   8       64.34       68.00      5.33 o 
   6   1   8      134.85      140.63      7.35 o 
   7   1   8       94.66       91.19      7.85 o 
   8   1   8      101.68       99.41      8.23 o 
   9   1   8       90.44       91.00      9.00 o 
  10   1   8       30.04       34.21      5.31 o 
 -15   2   8       29.98       44.30      9.18 o 
 -14   2   8       13.25       14.58      5.17 o 
 -13   2   8       10.58       10.42      4.54 o 
 -12   2   8       33.81       27.63      6.59 o 
 -11   2   8       94.07       79.44      7.66 o 
 -10   2   8       49.51       51.82      5.92 o 
  -9   2   8        7.02        6.21      3.97 o 
  -8   2   8        0.05        1.08      2.19 o 
  -7   2   8       93.17       89.11      5.51 o 
  -6   2   8       34.18       32.84      3.28 o 
  -5   2   8      162.08      172.74      8.58 o 
  -4   2   8      226.55      220.81      7.79 o 
  -3   2   8       19.10       19.52      1.86 o 
  -2   2   8      143.76      135.39      3.99 o 
  -1   2   8       29.02       26.31      1.63 o 
   0   2   8      523.57      505.61      8.08 o 
   1   2   8      174.19      153.98      5.14 o 
   2   2   8       64.84       61.72      3.89 o 
   3   2   8        9.18        8.55      0.98 o 
   4   2   8       12.87       16.06      2.63 o 
   5   2   8      213.21      221.51      9.34 o 
   6   2   8        4.06        6.57      1.64 o 
   7   2   8      180.53      183.18      8.80 o 
   8   2   8        2.88       -0.81      1.49 o 
   9   2   8       27.81       32.78      7.68 o 
  10   2   8       14.89       14.67      5.16 o 
 -14   3   8       13.73        9.22      3.08 o 
 -13   3   8        9.27        9.71      2.88 o 
 -12   3   8       60.62       65.05      7.37 o 
 -11   3   8        4.31        7.65      3.02 o 
 -10   3   8      142.30      141.21      9.87 o 
  -9   3   8      113.45      123.47      8.98 o 
  -8   3   8      276.20      269.70     10.31 o 
  -7   3   8       58.22       53.91      4.59 o 
  -6   3   8      332.54      314.09     10.51 o 
  -5   3   8       74.10       79.31      5.24 o 
  -4   3   8        2.73        9.20      3.26 o 
  -3   3   8       51.87       56.59      4.81 o 
  -2   3   8      883.44      844.27     17.68 o 
  -1   3   8      108.01      105.09      6.09 o 
   0   3   8      147.28      149.68      6.17 o 
   1   3   8      182.84      202.41      6.41 o 
   2   3   8       24.35       23.22      3.85 o 
   3   3   8        3.84        4.15      1.27 o 
   4   3   8       15.09       14.03      2.46 o 
   5   3   8        0.84        2.90      1.42 o 
   6   3   8       16.99       15.23      2.57 o 
   7   3   8        3.44        2.71      1.25 o 
   8   3   8        0.20       -0.09      3.40 o 
   9   3   8        6.98        5.06      4.25 o 
 -13   4   8       29.96       30.25      5.79 o 
 -12   4   8      155.33      149.31     11.25 o 
 -11   4   8        2.46        2.93      1.94 o 
 -10   4   8       12.47       10.47      3.06 o 
  -9   4   8      250.92      260.87     13.52 o 
  -8   4   8        9.41       10.01      2.18 o 
  -7   4   8       95.13      101.49      6.41 o 
  -6   4   8        4.90        5.51      2.06 o 
  -5   4   8     1285.30     1268.33     25.28 o 
  -4   4   8       32.94       35.53      4.27 o 
  -3   4   8      298.45      307.01     12.06 o 
  -2   4   8      180.99      177.15      8.99 o 
  -1   4   8        5.94        5.11      1.83 o 
   0   4   8       30.12       28.24      3.62 o 
   1   4   8       86.02       94.63     11.46 o 
   2   4   8      154.46      133.98      7.85 o 
   3   4   8        0.44       -1.06      1.15 o 
   4   4   8       38.25       40.52      4.07 o 
   5   4   8        2.11        1.11      2.42 o 
   6   4   8        0.62       -0.40      1.85 o 
   7   4   8        2.25        0.14      1.89 o 
   8   4   8       12.84       10.08      3.16 o 
   9   4   8       17.18       20.16      7.20 o 
 -12   5   8        0.00        0.41      1.68 o 
 -11   5   8       47.91       51.01      6.69 o 
 -10   5   8       12.64       15.02      3.38 o 
  -9   5   8       37.06       31.93      3.97 o 
  -8   5   8       30.97       36.02      4.79 o 
  -7   5   8       65.82       67.37      7.01 o 
  -6   5   8       29.30       31.96      4.38 o 
  -5   5   8        6.86        5.06      2.54 o 
  -4   5   8      158.36      153.37      9.31 o 
  -3   5   8       61.75       59.23      5.76 o 
  -2   5   8       81.17       91.28      7.11 o 
  -1   5   8      162.57      149.71      9.24 o 
   0   5   8       68.65       62.41      5.83 o 
   1   5   8      313.79      277.26     20.28 o 
   2   5   8      148.52      158.56      8.28 o 
   3   5   8      147.64      146.22     10.69 o 
   4   5   8      244.97      244.45     14.63 o 
   5   5   8        1.12        5.10      3.36 o 
   6   5   8       95.47      111.36     12.00 o 
   7   5   8        0.40       -2.01      2.01 o 
 -10   6   8        0.00       -0.99      1.38 o 
  -9   6   8        0.61        0.84      2.16 o 
  -8   6   8       28.81       39.25      8.18 o 
  -7   6   8       14.16       13.16      3.11 o 
  -6   6   8        0.10        1.76      1.55 o 
  -5   6   8       51.88       32.18      4.63 o 
  -4   6   8       48.66       44.45      5.43 o 
  -3   6   8       28.90       20.16      5.39 o 
  -2   6   8       15.17       18.62      3.56 o 
  -1   6   8       17.53       11.41      2.99 o 
   0   6   8        3.83        4.46      2.00 o 
   1   6   8       11.77       19.20      4.83 o 
   2   6   8      156.50      150.44      8.68 o 
   3   6   8        2.10        3.33      2.29 o 
   4   6   8        1.35        1.02      4.94 o 
   5   6   8        0.04        1.31      2.12 o 
   6   6   8        5.15        9.76      3.40 o 
  -7   7   8       38.04       48.00      9.00 o 
  -6   7   8       19.89       27.25      4.38 o 
  -5   7   8        0.45        1.99      2.45 o 
  -4   7   8        5.25        6.48      2.50 o 
  -3   7   8       32.54       30.43      4.75 o 
  -2   7   8       11.22       10.64      2.93 o 
  -1   7   8       26.43       22.58      4.00 o 
   0   7   8        0.24        1.91      1.51 o 
   1   7   8       16.21       24.64      5.18 o 
   2   7   8       24.70       29.49      4.20 o 
   3   7   8        3.99        3.38      4.90 o 
 -14   1   9        6.87        7.12      2.85 o 
 -13   1   9        5.07        6.99      2.41 o 
 -12   1   9        0.06        1.80      1.20 o 
 -11   1   9       23.25       13.26      6.24 o 
 -10   1   9        8.00       12.65      4.14 o 
  -9   1   9        5.35        5.40      2.48 o 
  -8   1   9       18.85       13.90      4.45 o 
  -7   1   9        0.05       -0.81      1.11 o 
  -6   1   9        7.10        3.69      1.26 o 
  -5   1   9        0.93        2.30      1.04 o 
  -4   1   9      140.38      131.27      5.08 o 
  -3   1   9        6.09        8.12      1.12 o 
  -2   1   9        8.36        9.27      2.52 o 
  -1   1   9      229.00      239.55      8.89 o 
   0   1   9       53.18       59.38      6.05 o 
   1   1   9       82.28       82.15      7.08 o 
   2   1   9       17.30       16.23      2.98 o 
   3   1   9        1.78        1.28      1.11 o 
   4   1   9       23.36       20.69      3.45 o 
   5   1   9       23.99       19.92      2.99 o 
   6   1   9       62.92       68.74      5.42 o 
   7   1   9       18.37       20.51      4.10 o 
   8   1   9       83.59       95.11      8.50 o 
   9   1   9        0.71       -0.97      3.42 o 
 -14   2   9        0.56        0.06      1.85 o 
 -13   2   9        4.39        2.06      2.41 o 
 -12   2   9       17.63       11.01      2.97 o 
 -11   2   9        8.43        9.04      3.19 o 
 -10   2   9       40.90       45.93      5.74 o 
  -9   2   9       57.14       59.40      6.09 o 
  -8   2   9       28.11       31.23      4.29 o 
  -7   2   9       49.68       43.18      4.14 o 
  -6   2   9        5.66        6.96      2.36 o 
  -5   2   9      623.40      615.54     15.48 o 
  -4   2   9       49.55       50.82      3.96 o 
  -3   2   9      540.41      530.33     11.10 o 
  -2   2   9      326.00      332.54      7.44 o 
  -1   2   9      118.80      121.25      6.16 o 
   0   2   9      680.15      692.32     33.36 o 
   1   2   9        3.79        7.27      2.70 o 
   2   2   9      191.00      186.18     10.67 o 
   3   2   9       31.00       27.72      3.46 o 
   4   2   9       74.11       82.19      7.21 o 
   5   2   9       29.13       25.20      3.39 o 
   6   2   9        3.13        1.09      2.19 o 
   7   2   9       65.70       80.63      6.09 o 
   8   2   9       10.78        8.71      2.85 o 
   9   2   9        0.44       -3.07      4.69 o 
 -13   3   9        0.37        1.62      2.12 o 
 -12   3   9       73.06       80.61      8.23 o 
 -11   3   9       36.99       39.60      5.65 o 
 -10   3   9      113.94      121.38      9.37 o 
  -9   3   9      139.79      142.78      9.80 o 
  -8   3   9       55.69       55.89      4.94 o 
  -7   3   9      158.04      162.51      8.05 o 
  -6   3   9        4.42        4.66      1.68 o 
  -5   3   9      356.35      363.00     11.36 o 
  -4   3   9      148.46      140.66      7.85 o 
  -3   3   9      433.06      433.82     13.31 o 
  -2   3   9       91.55       92.54      5.84 o 
  -1   3   9        0.17        1.51      0.97 o 
   0   3   9        1.30        2.19      1.18 o 
   1   3   9        6.94        5.84      2.11 o 
   2   3   9       73.32       70.21      6.49 o 
   3   3   9        2.41        4.53      1.71 o 
   4   3   9       23.87       24.34      3.28 o 
   5   3   9        0.50        5.17      3.01 o 
   6   3   9        8.24        6.33      1.71 o 
   7   3   9       17.81       21.36      4.19 o 
   8   3   9        0.35        0.29      3.51 o 
 -12   4   9       25.26       30.40      6.13 o 
 -11   4   9       20.61       19.33      3.98 o 
 -10   4   9       10.43        6.00      3.97 o 
  -9   4   9       66.36       67.18      7.17 o 
  -8   4   9       26.95       21.57      3.09 o 
  -7   4   9       14.28       11.35      2.45 o 
  -6   4   9       34.16       33.71      4.41 o 
  -5   4   9        2.79        4.61      2.02 o 
  -4   4   9      179.52      181.07      9.70 o 
  -3   4   9       32.02       31.18      3.87 o 
  -2   4   9       99.48      100.77      6.91 o 
  -1   4   9       29.54       26.52      3.90 o 
   0   4   9        4.52        4.17      3.69 o 
   1   4   9       18.68       13.56      4.90 o 
   2   4   9        1.81        2.32      3.51 o 
   3   4   9      169.20      170.25     11.88 o 
   4   4   9       25.60       28.50      3.92 o 
   5   4   9        2.23        2.17      1.73 o 
   6   4   9        8.85        5.24      3.78 o 
   7   4   9       30.68       28.63      5.26 o 
 -11   5   9        4.53        2.77      1.93 o 
 -10   5   9        0.01        1.86      2.71 o 
  -9   5   9       42.02       47.78      5.72 o 
  -8   5   9        0.18        0.28      1.88 o 
  -7   5   9        0.60        0.23      1.36 o 
  -6   5   9       57.41       52.41      5.74 o 
  -5   5   9        0.74        1.64      1.47 o 
  -4   5   9       26.88       28.61      4.20 o 
  -3   5   9        4.71        1.97      1.56 o 
  -2   5   9       68.90       75.36      6.49 o 
  -1   5   9       11.67       12.18      2.67 o 
   0   5   9        1.16       -2.54      3.21 o 
   1   5   9       81.06       82.86     11.69 o 
   2   5   9       17.69       12.40      3.85 o 
   3   5   9       22.29       28.51      7.15 o 
   4   5   9        0.01       -2.15      7.33 o 
   5   5   9        5.05        3.15      4.17 o 
   6   5   9        9.54        4.64      2.62 o 
  -9   6   9       13.44       32.15      7.05 o 
  -8   6   9        1.52        3.13      1.57 o 
  -7   6   9       16.52       25.26      4.25 o 
  -6   6   9       11.44       11.03      2.65 o 
  -5   6   9        0.29        0.93      2.21 o 
  -4   6   9       19.79       20.15      4.58 o 
  -3   6   9        7.24       12.68      2.93 o 
  -2   6   9        1.78        0.61      0.98 o 
  -1   6   9        4.96        7.17      4.62 o 
   0   6   9       10.09       12.69      4.85 o 
   1   6   9       10.60        1.37      5.45 o 
   2   6   9        0.36        2.34      3.26 o 
   3   6   9        1.23        2.48      4.57 o 
   4   6   9        0.82       -1.60      6.94 o 
  -4   7   9        7.91       10.00      2.78 o 
  -3   7   9        0.31        0.78      1.81 o 
  -2   7   9        1.03        0.17      3.48 o 
  -1   7   9        1.56        2.94      3.75 o 
 -13   0  10       92.63       97.86     12.15 o 
 -12   0  10        0.01        6.90      3.52 o 
 -11   0  10      557.01      530.74     25.57 o 
 -10   0  10       31.50       36.07      6.51 o 
  -9   0  10      110.26      101.23     10.17 o 
  -8   0  10        0.02        0.77      1.44 o 
  -7   0  10      191.93      191.82      9.52 o 
  -6   0  10       68.84       67.90      9.01 o 
  -5   0  10       55.92       54.34      5.88 o 
  -4   0  10      672.00      703.97     20.37 o 
  -3   0  10       17.08       18.78      3.72 o 
  -2   0  10       71.63       73.97      6.59 o 
  -1   0  10       40.47       34.88      6.79 o 
   0   0  10        5.37        5.33      2.16 o 
   1   0  10        2.74        5.38      3.55 o 
   2   0  10        0.85       -0.93      2.47 o 
   3   0  10       30.06       24.61      3.73 o 
   4   0  10       31.26       25.71      5.90 o 
   5   0  10       63.06       68.15     10.04 o 
   6   0  10        2.80        1.30      2.51 o 
   7   0  10        6.28        4.58      2.50 o 
   8   0  10       12.51       16.12      5.66 o 
 -13   1  10       51.58       58.12      9.39 o 
 -12   1  10       81.43       77.67     10.63 o 
 -11   1  10       51.12       52.27      6.42 o 
 -10   1  10       84.63       79.80      7.35 o 
  -9   1  10        1.52        1.20      1.15 o 
  -8   1  10        2.67        0.44      1.06 o 
  -7   1  10        3.20        3.53      1.60 o 
  -6   1  10        0.00        0.61      0.99 o 
  -5   1  10      234.17      222.72      7.15 o 
  -4   1  10      188.45      194.13      7.66 o 
  -3   1  10      365.86      355.54     10.18 o 
  -2   1  10       83.05       82.72      5.69 o 
  -1   1  10        5.62        4.38      2.68 o 
   0   1  10       19.08        9.28      6.23 o 
   1   1  10        1.82        2.14      1.85 o 
   2   1  10       29.72       24.08      3.80 o 
   3   1  10       16.27       15.56      2.64 o 
   4   1  10      172.98      193.22      9.21 o 
   5   1  10        9.05       10.46      2.44 o 
   6   1  10       83.77       77.21      7.85 o 
   7   1  10        1.27       -0.02      3.42 o 
   8   1  10        8.94        9.69      3.28 o 
 -13   2  10        0.23        1.08      2.18 o 
 -12   2  10        0.46        3.96      2.29 o 
 -11   2  10       36.00       29.89      4.64 o 
 -10   2  10        2.57        5.96      2.66 o 
  -9   2  10        0.22        2.59      1.56 o 
  -8   2  10      111.98      115.27      8.26 o 
  -7   2  10       12.55        9.24      1.73 o 
  -6   2  10        6.08        4.88      1.43 o 
  -5   2  10       45.36       50.46      4.12 o 
  -4   2  10        1.00        4.03      1.62 o 
  -3   2  10      200.62      183.17      9.98 o 
  -2   2  10       24.87       28.78      3.44 o 
  -1   2  10      409.01      415.17     12.06 o 
   0   2  10        0.88        3.89      2.95 o 
   1   2  10      169.26      180.17     11.08 o 
   2   2  10        4.75        2.02      1.99 o 
   3   2  10       81.29       85.96      6.33 o 
   4   2  10       75.16       82.14      6.20 o 
   5   2  10       47.50       56.68      5.29 o 
   6   2  10       67.78       71.72      5.97 o 
   7   2  10        8.14       11.42      3.22 o 
 -12   3  10        6.31        6.64      2.70 o 
 -11   3  10       10.65       15.85      3.66 o 
 -10   3  10        5.21        4.77      3.03 o 
  -9   3  10       11.37       14.08      3.40 o 
  -8   3  10       16.18       13.11      2.37 o 
  -7   3  10       14.03       11.05      2.02 o 
  -6   3  10      185.59      181.72      8.53 o 
  -5   3  10        2.14        1.17      2.84 o 
  -4   3  10      116.28      103.83     12.30 o 
  -3   3  10      205.18      204.48     10.40 o 
  -2   3  10       40.84       45.37      4.83 o 
  -1   3  10       56.36       53.38      9.12 o 
   0   3  10        0.28        1.42      3.79 o 
   1   3  10      154.80      153.88     10.24 o 
   2   3  10        0.20       -0.11      1.78 o 
   3   3  10      119.97      125.85      7.78 o 
   4   3  10        5.81        5.11      2.39 o 
   5   3  10        0.00       -0.98      1.37 o 
   6   3  10       12.85       10.07      2.21 o 
 -11   4  10        0.36        3.92      2.84 o 
 -10   4  10        1.57       -0.20      1.67 o 
  -9   4  10       12.31       16.63      3.12 o 
  -8   4  10       11.89       14.79      2.84 o 
  -7   4  10        5.04        4.65      1.81 o 
  -6   4  10       48.46       52.76      5.59 o 
  -5   4  10        3.68        2.58      1.47 o 
  -4   4  10       13.23        0.64      2.15 o 
  -3   4  10      113.76      114.20     13.39 o 
  -2   4  10       35.67       38.19      7.94 o 
  -1   4  10       97.26       97.61     12.53 o 
   0   4  10      120.76      118.78     14.39 o 
   1   4  10        0.02        1.08      2.44 o 
   2   4  10       18.75       29.82      7.53 o 
   3   4  10        6.07       11.15      3.53 o 
   4   4  10       49.49       65.11      7.70 o 
   5   4  10        0.29        3.76      5.89 o 
  -9   5  10       24.51       22.73      4.97 o 
  -8   5  10        9.24        7.98      2.39 o 
  -7   5  10        9.64        9.87      2.91 o 
  -6   5  10        2.25       -0.21      1.07 o 
  -5   5  10       12.86       15.76      5.41 o 
  -4   5  10        1.41       -2.32      3.17 o 
  -3   5  10        2.04       -0.81      3.05 o 
  -2   5  10        1.28        2.63      2.78 o 
  -1   5  10       10.29        7.86      4.31 o 
   0   5  10       42.21       42.76      8.68 o 
   1   5  10        6.05        6.29      4.13 o 
   2   5  10       44.30       32.74      5.72 o 
   3   5  10        6.78        4.59      2.72 o 
   4   5  10       43.75       45.95      6.85 o 
  -6   6  10        4.23        3.19      2.64 o 
  -5   6  10        2.11        2.73      2.64 o 
  -4   6  10        0.95        5.02      3.91 o 
  -3   6  10       20.04       22.13      6.19 o 
  -2   6  10        0.29       -3.14      3.35 o 
  -1   6  10        7.81        4.87      4.81 o 
   0   6  10        8.84        3.90      2.36 o 
   1   6  10        7.50        8.65      3.60 o 
 -12   1  11       12.19       13.57      3.35 o 
 -11   1  11        2.99        3.89      2.71 o 
 -10   1  11        4.21        4.84      3.00 o 
  -9   1  11       36.49       33.85      7.51 o 
  -8   1  11       30.25       30.27      7.12 o 
  -7   1  11       67.76       60.25      5.43 o 
  -6   1  11        3.27        7.08      2.22 o 
  -5   1  11      143.62      138.59      7.92 o 
  -4   1  11        9.07       10.74      2.26 o 
  -3   1  11        0.00        0.61      1.49 o 
  -2   1  11       97.61      103.25      6.59 o 
  -1   1  11        0.16        3.57      2.45 o 
   0   1  11       26.96       24.26      4.69 o 
   1   1  11        5.87        4.17      4.18 o 
   2   1  11       65.80       62.56      7.02 o 
   3   1  11       37.03       43.69      4.72 o 
   4   1  11        0.92        2.84      1.60 o 
   5   1  11       43.42       50.36      6.50 o 
   6   1  11       14.64       15.93      3.72 o 
 -12   2  11        0.02        0.53      1.33 o 
 -11   2  11       16.34       11.95      3.16 o 
 -10   2  11        0.05       -1.57      1.57 o 
  -9   2  11        3.11       11.25      4.53 o 
  -8   2  11       18.68       24.57      5.01 o 
  -7   2  11        0.02        1.60      2.47 o 
  -6   2  11       61.09       62.90      8.94 o 
  -5   2  11       11.89       11.21      2.52 o 
  -4   2  11       46.62       33.52      4.73 o 
  -3   2  11       41.29       36.99      4.87 o 
  -2   2  11        0.22        0.52      1.24 o 
  -1   2  11       59.78       64.56      6.96 o 
   0   2  11       27.81       24.41      4.57 o 
   1   2  11       44.71       38.85      5.37 o 
   2   2  11       17.08       19.33      4.24 o 
   3   2  11       53.76       53.82      5.23 o 
   4   2  11        0.01        0.68      1.35 o 
   5   2  11        2.51        1.48      1.83 o 
 -11   3  11        2.02        2.85      2.22 o 
 -10   3  11        0.59       -0.42      2.19 o 
  -9   3  11       16.72       17.94      6.05 o 
  -8   3  11        4.26        6.81      3.33 o 
  -7   3  11        1.46        2.77      2.19 o 
  -6   3  11        0.04       -1.60      1.60 o 
  -5   3  11        5.30        5.68      3.96 o 
  -4   3  11        4.03        4.57      1.85 o 
  -3   3  11       19.04       18.89      5.78 o 
  -2   3  11       25.43       25.55      6.47 o 
  -1   3  11       35.88       43.79      8.41 o 
   0   3  11       16.57       15.37      3.49 o 
   1   3  11       30.77       25.27      4.40 o 
   2   3  11        4.85       13.61      3.38 o 
   3   3  11        0.58       -0.59      1.35 o 
   4   3  11       85.63       80.76      6.57 o 
  -9   4  11        0.43        3.96      4.79 o 
  -8   4  11       63.80       71.46     10.81 o 
  -7   4  11        0.16        4.62      3.36 o 
  -6   4  11        2.65        5.03      4.71 o 
  -5   4  11        1.64        1.85      3.62 o 
  -4   4  11       38.90       41.52      8.42 o 
  -3   4  11       25.86       26.44      7.15 o 
  -2   4  11        5.23        3.76      2.11 o 
  -1   4  11       40.21       42.16      8.58 o 
   0   4  11       25.66       12.94      4.62 o 
   1   4  11        0.00       -1.50      2.32 o 
   2   4  11        0.09       -1.01      2.10 o 
   3   4  11        7.29        9.06      3.43 o 
  -7   5  11        0.01       -1.55      3.19 o 
  -6   5  11        1.28        1.44      2.33 o 
  -5   5  11        0.78       -1.97      2.94 o 
  -4   5  11        0.85       -1.25      3.22 o 
  -3   5  11       99.08      106.69     14.03 o 
  -2   5  11       58.21       56.06     10.07 o 
  -1   5  11        2.18        5.41      3.40 o 
   0   5  11       30.44       36.33      8.12 o 
 -10   0  12       17.67       17.76      5.76 o 
  -9   0  12        8.87        3.72      2.89 o 
  -8   0  12       15.28        9.11      4.73 o 
  -7   0  12       11.25        9.25      4.29 o 
  -6   0  12       16.31       19.55      5.46 o 
  -5   0  12       16.13        7.82      4.63 o 
  -4   0  12       33.10       29.34      4.66 o 
  -3   0  12       23.95       15.83      5.52 o 
  -2   0  12      254.32      285.85     21.52 o 
  -1   0  12        0.63       -1.28      3.11 o 
   0   0  12       80.65      110.27     13.65 o 
   1   0  12       15.58       17.09      5.66 o 
   2   0  12        0.48        1.47      2.35 o 
   3   0  12        6.37        2.84      2.68 o 
   4   0  12        3.78        5.08      4.29 o 
 -10   1  12       12.27        9.56      5.24 o 
  -9   1  12        0.15       -0.33      2.35 o 
  -8   1  12       16.60        6.51      3.82 o 
  -7   1  12       34.13       40.92      5.33 o 
  -6   1  12        3.08       -0.28      2.82 o 
  -5   1  12      227.61      215.06     10.30 o 
  -4   1  12       11.74       10.51      2.59 o 
  -3   1  12        2.09        1.44      1.24 o 
  -2   1  12       11.37        8.91      3.01 o 
  -1   1  12       58.17       70.27      7.65 o 
   0   1  12       11.48       13.79      3.44 o 
   1   1  12        2.23        1.53      2.80 o 
   2   1  12        6.91        7.30      8.87 o 
   3   1  12       25.69       21.17      6.83 o 
 -10   2  12        4.02       -2.65      3.56 o 
  -9   2  12        0.06        5.44      2.23 o 
  -8   2  12        3.41        5.65      3.65 o 
  -7   2  12        6.04        4.47      2.02 o 
  -6   2  12       44.51       38.54      4.62 o 
  -5   2  12        6.71        2.24      2.70 o 
  -4   2  12       64.94       66.40     11.22 o 
  -3   2  12        4.77        9.54      4.15 o 
  -2   2  12        2.88        3.13      1.99 o 
  -1   2  12       36.33       36.46      6.48 o 
   0   2  12       47.00       51.72      6.63 o 
   1   2  12       43.22       39.66      5.77 o 
   2   2  12       12.99        4.16      7.19 o 
   3   2  12       31.96       32.25      5.41 o 
  -8   3  12        5.70        4.74      2.52 o 
  -7   3  12        9.17       11.09      5.01 o 
  -6   3  12        0.40        1.66      3.11 o 
  -5   3  12       11.57       19.38      5.95 o 
  -4   3  12       25.37       27.79      7.33 o 
  -3   3  12        7.62       22.74      7.02 o 
  -2   3  12       81.90       88.84     12.71 o 
  -1   3  12        0.13        5.66      3.00 o 
   0   3  12        1.23        4.50      3.29 o 
   1   3  12        0.08        3.71      2.58 o 
   2   3  12        0.03        2.64      2.23 o 
  -6   4  12        0.00        0.59      2.57 o 
  -5   4  12        5.45        4.24      3.91 o 
  -4   4  12        0.01        0.80      3.06 o 
  -3   4  12       77.75       82.74     12.44 o 
  -2   4  12       17.32       19.72      6.73 o 
  -1   4  12       28.85       31.33      7.73 o 
  -7   1  13        4.90        1.19      1.41 o 
  -6   1  13        1.55        0.90      2.03 o 
  -5   1  13       59.04       55.59      6.70 o 
  -4   1  13        0.76       -0.04      1.84 o 
  -3   1  13        9.96       12.67      3.87 o 
  -2   1  13       27.36       36.07      5.75 o 
  -1   1  13        1.60        0.27      5.35 o 
   0   1  13       15.17       18.40      5.33 o 
  -6   2  13        1.25        2.22      1.41 o 
  -5   2  13        0.65       -2.00      2.15 o 
  -4   2  13        1.02        1.38      4.49 o 
  -3   2  13        1.73       -0.08      2.37 o 
  -2   2  13       71.16       75.14      8.44 o 
  -1   2  13        9.60       11.75      3.50 o 
                                                 
